# Supplementary material for: In silico discovery of human natural antisense transcripts
Source: BMC Bioinformatics. 2006 Jan 13;7:18. doi: 10.1186/1471-2105-7-18 (PMC1369008; doi:10.1186/1471-2105-7-18)
Supplement: Additional File 1 — Table1_All hNATs identified in this study. [file 1471-2105-7-18-S1.xls]

## Sheet: hNats list
hNAT ID	sense gene symbol	sense locus	sense Gene id	sense acc	CDS_start	CDS_end	sense gene definition	sense length	pair length	pair start	pair end	Identity	anti seq length	anti pair start	anti pair end	anti gene definition	anti acc	anti Gene id	anti locus	anti gene symbol	anti_CDS_start	anti_CDS_end	Novel/Reported	TYPE
1	SDCCAG8	1q43-q44	10806	NM_006642.1	1	2142	Homo sapiens serologically defined colon cancer antigen 8 (SDCCAG8), mRNA	2142	34	2109	2142	1	1703	1437	1470	Homo sapiens v-akt murine thymoma viral oncogene homolog 3 (protein kinase B, gamma) (AKT3), transcript variant 2, mRNA	NM_181690.1	10000	1q43-q44	AKT3	82	1479	R	4--cis
2	TSARG1	2q37.1	130560	NM_139073.2	109	687	Homo sapiens testis and spermatogenesis cell apoptosis related gene 1 (TSARG1), mRNA	1618	34	912	945	1	14153	14098	14131	Homo sapiens KIAA1554 protein (KIAA1554), mRNA	XM_290768.2	57674	17q25.3	KIAA1554	322	11169		6--trans
3	TRO	xp11.22-p11.21	7216	NM_177557.1	93	1022	Homo sapiens trophinin (TRO), transcript variant 5, mRNA	1138	34	300	333	1	1830	14	47	Homo sapiens tubulin, gamma 2 (TUBG2), mRNA	NM_016437.1	27175	17q21	TUBG2	250	1605		2--trans
4	TRO	xp11.22-p11.21	7216	NM_177558.1	93	947	Homo sapiens trophinin (TRO), transcript variant 4, mRNA	1429	34	300	333	1	1830	14	47	Homo sapiens tubulin, gamma 2 (TUBG2), mRNA	NM_016437.1	27175	17q21	TUBG2	250	1605		2--trans
5	TUBG2	17q21	27175	NM_016437.1	250	1605	Homo sapiens tubulin, gamma 2 (TUBG2), mRNA	1830	34	14	47	1	2329	1491	1524	Homo sapiens trophinin (TRO), transcript variant 2, mRNA	NM_177556.1	7216	xp11.22-p11.21	TRO	93	2213		2--trans
6	TUBG2	17q21	27175	NM_016437.1	250	1605	Homo sapiens tubulin, gamma 2 (TUBG2), mRNA	1830	34	14	47	1	2620	1491	1524	Homo sapiens trophinin (TRO), transcript variant 1, mRNA	NM_177555.1	7216	xp11.22-p11.21	TRO	93	2138		2--trans
7	TUBG2	17q21	27175	NM_016437.1	250	1605	Homo sapiens tubulin, gamma 2 (TUBG2), mRNA	1830	34	14	47	1	2321	1506	1539	Homo sapiens trophinin (TRO), transcript variant 3, mRNA	NM_016157.2	7216	xp11.22-p11.21	TRO	108	2228		2--trans
8	BCYRN1	2p16	618	NR_001568.1			Homo sapiens brain cytoplasmic RNA 1, Bc1 analog (mouse) (BCYRN1) on chromosome 2	200	35	1	35	1	67529	9830	9864	Homo sapiens Xg pseudogene (Y-linked) (XGPY) on chromosome Y	NR_001556.1	7500	Yq11.21	XGPY				--trans
9	HFE	6p21.3	3077	NM_000410.2	222	1268	Homo sapiens hemochromatosis (HFE), transcript variant 1, mRNA	2727	35	2249	2283	1	5178	4492	4526	Homo sapiens aquaporin 6, kidney specific (AQP6), transcript variant 2, mRNA	NM_053286.1	363	12q13	AQP6	2014	2505		6--trans
10	HFE	6p21.3	3077	NM_000410.2	222	1268	Homo sapiens hemochromatosis (HFE), transcript variant 1, mRNA	2727	35	2249	2283	1	2168	1960	1994	Homo sapiens gasdermin (GSDM), mRNA	NM_178171.2	284110	17q21.2	GSDM	121	1458		6--trans
11	HFE	6p21.3	3077	NM_000410.2	222	1268	Homo sapiens hemochromatosis (HFE), transcript variant 1, mRNA	2727	35	2249	2283	1	2694	2008	2042	Homo sapiens aquaporin 6, kidney specific (AQP6), transcript variant 1, mRNA	NM_001652.2	363	12q13	AQP6	339	1187		6--trans
12	CYP7A1	8q11-q12	1581	NM_000780.2	65	1579	Homo sapiens cytochrome P450, family 7, subfamily A, polypeptide 1 (CYP7A1), mRNA	2877	35	1978	2012	1	3913	2163	2197	Homo sapiens hypothetical protein FLJ25534 (FLJ25534), mRNA	NM_153234.3	167410	5q15	FLJ25534	160	1008		6--trans
13	FLJ12661	13q13.3	80209	NM_025138.2	1209	3641	Homo sapiens hypothetical protein FLJ12661 (FLJ12661), transcript variant 1, mRNA	5161	35	1	35	1	1278	1	35	Homo sapiens similar to RIKEN cDNA 8030451K01 (LOC376191), mRNA	XM_352106.1	376191	13q13.3	LOC376191	1	1278		2
14	EEG1	11q11	29015	NM_017611.1	284	1759	Homo sapiens likely ortholog of mouse embryonic epithelial gene 1 (EEG1), mRNA	2630	35	1	35	1	2022	1	35	Homo sapiens hypothetical protein MGC45411 (LOC91012), mRNA	NM_147190.1	91012	12q13.12	LOC91012	54	1232		1--trans
15	SE57-1	18q21	80323	NM_025214.1	174	1181	Homo sapiens CTCL tumor antigen se57-1 (SE57-1), mRNA	3997	35	3507	3541	1	2497	2382	2416	Homo sapiens hypothetical protein FLJ12760 (FLJ12760), mRNA	NM_181725.1	339175	17q24.1	FLJ12760	407	1135		6--trans
16	FLJ10581	17p13.3	55178	NM_018146.2	107	1369	Homo sapiens putative RNA methyltransferase (FLJ10581), mRNA	1815	35	1	35	1	1797	1	35	Homo sapiens CGI-150 protein (CGI-150), mRNA	NM_016080.2	51031	17p13.3	CGI-150	53	949	R	1--cis
17	FLJ36666	19p13.3	148223	NM_152482.1	35	520	Homo sapiens hypothetical protein FLJ36666 (FLJ36666), mRNA	2131	35	2097	2131	1	11649	11615	11649	Homo sapiens adenomatous polyposis coli like (APCL), mRNA	NM_005883.1	10297	19p13.3	APCL	209	7120	R	6--cis
18	FLJ12661	13q13.3	80209	NM_170719.1	1143	3575	Homo sapiens hypothetical protein FLJ12661 (FLJ12661), transcript variant 2, mRNA	5095	35	1	35	1	1278	1	35	Homo sapiens similar to RIKEN cDNA 8030451K01 (LOC376191), mRNA	XM_352106.1	376191	13q13.3	LOC376191	1	1278		2
19	RNF30	2p23.3	57159	NM_032546.2	49	1203	Homo sapiens ring finger protein 30 (RNF30), transcript variant 1, mRNA	1770	35	522	556	1	2217	2158	2192	Homo sapiens hypothetical protein FLJ21144 (FLJ21144), mRNA	NM_022774.1	64789	1p34.2	FLJ21144	206	1327		5--trans
20	NEDF	2p24.3-p24.1	51652	NM_016079.1	130	798	Homo sapiens neuroendocrine differentiation factor (NEDF), mRNA	3064	35	1916	1950	1	1364	1322	1356	Homo sapiens killer cell lectin-like receptor subfamily D, member 1 (KLRD1), transcript variant 1, mRNA	NM_002262.2	3824	12p13	KLRD1	261	800		6--trans
21	NEDF	2p24.3-p24.1	51652	NM_016079.1	130	798	Homo sapiens neuroendocrine differentiation factor (NEDF), mRNA	3064	35	1916	1950	1	2788	2019	2053	Homo sapiens similar to solute carrier family 25 , member 16 (LOC203427), mRNA	NM_145305.1	203427	xq24	LOC203427	345	1370		6--trans
22	PGPEP1	19p13.11	54858	NM_017712.1	43	672	Homo sapiens pyroglutamyl-peptidase I (PGPEP1), mRNA	2239	35	1477	1511	1	2677	1755	1789	Homo sapiens hypothetical protein FLJ31322 (FLJ31322), mRNA	NM_152387.1	130535	2q33.2	FLJ31322	518	1798		5--trans
23	FLJ20276	9p22.2-p22.1	54875	NM_017738.1	134	3388	Homo sapiens hypothetical protein FLJ20276 (FLJ20276), mRNA	4790	35	3370	3404	1	2188	1896	1930	Homo sapiens similar to hypothetical protein FLJ23233 (LOC374928), mRNA	XM_351217.1	374928	19q13.43	MGC4728	147	1472		5
24	FLJ20276	9p22.2-p22.1	54875	NM_017738.1	134	3388	Homo sapiens hypothetical protein FLJ20276 (FLJ20276), mRNA	4790	35	3370	3404	1	4799	-184	-150	Homo sapiens epsin 2 (EPN2), transcript variant 2, mRNA	NM_014964.2	22905	17p11.2	EPN2	429	2354		2--trans
25	KIAA1393	14q23.1	57570	XM_050793.4	85	1614	Homo sapiens KIAA1393 protein (KIAA1393), mRNA	5272	35	3072	3106	1	2273	2239	2273	Homo sapiens hypothetical protein FLJ14346 (FLJ14346), mRNA	NM_025029.1	80097	2q21.2	FLJ14346	154	630		6
26	BCYRN1	2p16	618	NR_001568.1			Homo sapiens brain cytoplasmic RNA 1, Bc1 analog (mouse) (BCYRN1) on chromosome 2	200	36	1	36	1	6941	4559	4594	Homo sapiens KIAA1210 protein (KIAA1210), mRNA	XM_172801.2	57481	xq24	KIAA1210	1	4602		null
27	HFE	6p21.3	3077	NM_000410.2	222	1268	Homo sapiens hemochromatosis (HFE), transcript variant 1, mRNA	2727	36	2248	2283	1	3043	2662	2697	Homo sapiens hypothetical protein MGC3207 (MGC3207), mRNA	NM_032285.1	84245	19p13.13	MGC3207	58	1026		6--trans
28	ICA1	7p22	3382	NM_022308.1	125	388	Homo sapiens islet cell autoantigen 1, 69kDa (ICA1), transcript variant 3, mRNA	1964	36	514	549	1	12969	8912	8947	Homo sapiens (BIC) on chromosome 21	NR_001458.1	114614	21q21	BIC				--trans
29	C20orf26	20p11.23	26074	NM_015585.2	77	3790	Homo sapiens chromosome 20 open reading frame 26 (C20orf26), mRNA	4098	36	5	40	1	4406	267	302	Homo sapiens Crn, crooked neck-like 1 (Drosophila) (CRNKL1), mRNA	NM_016652.3	51340	20p11.2	CRNKL1	33	2579		2--cis
30	ACINUS	14q11.2	22985	NM_014977.1	328	4353	Homo sapiens apoptotic chromatin condensation inducer in the nucleus (ACINUS), mRNA	4935	36	1	36	1	2855	1	36	Homo sapiens chromosome 14 open reading frame 119 (C14orf119), mRNA	NM_017924.2	55017	14q11.2	C14orf119	43	465	R	1--cis
31	BIN3	8p21.2	55909	NM_018688.2	32	793	Homo sapiens bridging integrator 3 (BIN3), mRNA	1806	36	1753	1788	1	4000	3945	3980	Homo sapiens p30 DBC protein (DBC-1), mRNA	NM_021174.3	57805	8p22	DBC-1	420	3191		6--cis
32	RNF30	2p23.3	57159	NM_032546.2	49	1203	Homo sapiens ring finger protein 30 (RNF30), transcript variant 1, mRNA	1770	36	522	557	1	2594	2410	2445	Homo sapiens small nuclear RNA activating complex, polypeptide 1, 43kDa (SNAPC1), mRNA	NM_003082.2	6617	14q22	SNAPC1	13	1119		5--trans
33	NUBP2	16p13.3	10101	NM_012225.1	64	879	Homo sapiens nucleotide binding protein 2 (MinD homolog, E. coli) (NUBP2), mRNA	1351	36	61	96	1	2280	3	38	Homo sapiens solute carrier family 34 (sodium phosphate), member 2 (SLC34A2), mRNA	NM_006424.1	10568	4p15.3-p15.1	SLC34A2	64	2136		2--trans
34	PRO1051	6p22.2	55438	NM_018572.1	756	1004	Homo sapiens hypothetical protein PRO1051 (PRO1051), mRNA	1393	36	1	36	1	3094	1703	1738	Homo sapiens X-ray repair complementing defective repair in Chinese hamster cells 2 (XRCC2), mRNA	NM_005431.1	7516	7q36.1	XRCC2	87	929		3--trans
35	FLJ20718	16q12.1	55027	NM_017939.1	228	2012	Homo sapiens hypothetical protein FLJ20718 (FLJ20718), mRNA	2658	36	2115	2150	1	1754	1326	1361	Homo sapiens hypothetical protein FLJ10460 (FLJ10460), mRNA	NM_018097.1	55142	15q14	FLJ10460	19	726		6--trans
36	KIAA1393	14q23.1	57570	XM_050793.4	85	1614	Homo sapiens KIAA1393 protein (KIAA1393), mRNA	5272	36	3072	3107	1	30293	27190	27225	Homo sapiens aldehyde oxidase 2 (AOX2) on chromosome 2	NR_001557.1	344454	2q33.1	AOX2				null
37	KIAA1393	14q23.1	57570	XM_050793.4	85	1614	Homo sapiens KIAA1393 protein (KIAA1393), mRNA	5272	36	3071	3106	1	2101	244	279	Homo sapiens hypothetical protein FLJ11710 (FLJ11710), mRNA	NM_024846.1	79904	17q23.2	FLJ11710	395	778		3
38	HFE	6p21.3	3077	NM_000410.2	222	1268	Homo sapiens hemochromatosis (HFE), transcript variant 1, mRNA	2727	37	2247	2283	1	2630	1427	1463	Homo sapiens RAB21, member RAS oncogene family (RAB21), mRNA	NM_014999.1	23011	12q15	RAB21	256	933		6--trans
39	RPE	2q32-q33.3	6120	NM_006916.1	159	695	Homo sapiens ribulose-5-phosphate-3-epimerase (RPE), mRNA	2130	37	295	331	1	3194	2487	2523	Homo sapiens hypothetical protein MGC20741 (MGC20741), mRNA	NM_018561.3	25862	6p21	MGC20741	223	2145		5--trans
40	EEG1	11q11	29015	NM_017611.1	284	1759	Homo sapiens likely ortholog of mouse embryonic epithelial gene 1 (EEG1), mRNA	2630	37	1	37	1	2694	11	47	Homo sapiens hypothetical protein FLJ25555 (FLJ25555), mRNA	NM_152345.3	124930	17q11.2	FLJ25555	161	2041		1--trans
41	LOC51277	2p24.1	51277	NM_016544.1	52	873	Homo sapiens Ras-associated protein Rap1 (LOC51277), mRNA	4869	37	1701	1737	1	3425	2720	2756	Homo sapiens FK506 binding protein 9, 63 kDa (FKBP9), mRNA	NM_007270.2	11328	7p11.1	FKBP9	135	1847		6--trans
42	MGC12972	19p13.11	84769	NM_032683.1	43	588	Homo sapiens hypothetical protein MGC12972 (MGC12972), mRNA	1293	37	1206	1242	1	2581	2258	2294	Homo sapiens hypothetical protein FLJ35681 (FLJ35681), mRNA	NM_175900.2	283897	16p12.1	FLJ35681	97	771		6--trans
43	C20orf24	20q11.23	55969	NM_018840.1	189	578	Homo sapiens chromosome 20 open reading frame 24 (C20orf24), mRNA	1104	37	1040	1076	1	2447	2409	2445	Homo sapiens Src-like-adaptor 2 (SLA2), transcript variant 2, mRNA	NM_175077.1	84174	20q11.23	SLA2	363	995		6--cis
44	C20orf24	20q11.23	55969	NM_018840.1	189	578	Homo sapiens chromosome 20 open reading frame 24 (C20orf24), mRNA	1104	37	1040	1076	1	2497	2459	2495	Homo sapiens Src-like-adaptor 2 (SLA2), transcript variant 1, mRNA	NM_032214.2	84174	20q11.23	SLA2	363	1148	R	6--cis
45	FLJ20084	19q13.32	54814	NM_017659.1	31	1179	Homo sapiens hypothetical protein FLJ20084 (FLJ20084), mRNA	1574	37	1455	1491	1	2970	1175	1211	Homo sapiens hypothetical protein FLJ37543 (FLJ37543), mRNA	NM_173667.1	285668	5q12.1-q12.2	FLJ37543	76	468		6--trans
46	LOC375384	3q29	375384	XM_353339.1	156	728	Homo sapiens LOC375384 (LOC375384), mRNA	728	37	3	39	1	2279	-1895	-1859	Homo sapiens hypothetical protein FLJ21908 (FLJ21908), mRNA	NM_024604.1	79657	12q13.11	FLJ21908	47	2044		1
47	KLRD1	12p13	3824	NM_002262.2	261	800	Homo sapiens killer cell lectin-like receptor subfamily D, member 1 (KLRD1), transcript variant 1, mRNA	1364	38	1327	1364	1	4880	4280	4317	Homo sapiens Hermansky-Pudlak syndrome 5 (HPS5), transcript variant 1, mRNA	NM_181507.1	11234	11p14	HPS5	279	3668		6--trans
48	KLRD1	12p13	3824	NM_002262.2	261	800	Homo sapiens killer cell lectin-like receptor subfamily D, member 1 (KLRD1), transcript variant 1, mRNA	1364	38	1327	1364	1	10987	10798	10835	Homo sapiens breast cancer 2, early onset (BRCA2), mRNA	NM_000059.1	675	13q12.3	BRCA2	229	10485		6--trans
49	KLRD1	12p13	3824	NM_002262.2	261	800	Homo sapiens killer cell lectin-like receptor subfamily D, member 1 (KLRD1), transcript variant 1, mRNA	1364	38	1327	1364	1	4536	3936	3973	Homo sapiens Hermansky-Pudlak syndrome 5 (HPS5), transcript variant 3, mRNA	NM_181508.1	11234	11p14	HPS5	277	3324		6--trans
50	KLRD1	12p13	3824	NM_002262.2	261	800	Homo sapiens killer cell lectin-like receptor subfamily D, member 1 (KLRD1), transcript variant 1, mRNA	1364	38	1320	1357	1	2273	1744	1781	Homo sapiens hypothetical protein FLJ14346 (FLJ14346), mRNA	NM_025029.1	80097	2q21.2	FLJ14346	154	630		6--trans
51	KLRD1	12p13	3824	NM_002262.2	261	800	Homo sapiens killer cell lectin-like receptor subfamily D, member 1 (KLRD1), transcript variant 1, mRNA	1364	38	1327	1364	1	4723	4123	4160	Homo sapiens Hermansky-Pudlak syndrome 5 (HPS5), transcript variant 2, mRNA	NM_007216.3	11234	11p14	HPS5	464	3511		6--trans
52	AASS	7q31.3	10157	NM_005763.2	97	2877	Homo sapiens aminoadipate-semialdehyde synthase (AASS), mRNA	3233	38	3193	3230	1	1825	1768	1805	Homo sapiens nicotinamide nucleotide adenylyltransferase 1 (NMNAT1), mRNA	NM_022787.2	64802	1p32-p35	NMNAT1	144	983		6--trans
53	AASS	7q31.3	10157	NM_005763.2	97	2877	Homo sapiens aminoadipate-semialdehyde synthase (AASS), mRNA	3233	38	3196	3233	1	3424	3027	3064	Homo sapiens hypothetical protein FLJ12586 (FLJ12586), mRNA	NM_024620.2	79673	19q13.43	FLJ12586	235	1860		6--trans
54	KLRD1	12p13	3824	NM_007334.1	261	707	Homo sapiens killer cell lectin-like receptor subfamily D, member 1 (KLRD1), transcript variant 2, mRNA	1271	38	1227	1264	1	2273	1744	1781	Homo sapiens hypothetical protein FLJ14346 (FLJ14346), mRNA	NM_025029.1	80097	2q21.2	FLJ14346	154	630		6--trans
55	KLRD1	12p13	3824	NM_007334.1	261	707	Homo sapiens killer cell lectin-like receptor subfamily D, member 1 (KLRD1), transcript variant 2, mRNA	1271	38	1234	1271	1	4536	3936	3973	Homo sapiens Hermansky-Pudlak syndrome 5 (HPS5), transcript variant 3, mRNA	NM_181508.1	11234	11p14	HPS5	277	3324		6--trans
56	KLRD1	12p13	3824	NM_007334.1	261	707	Homo sapiens killer cell lectin-like receptor subfamily D, member 1 (KLRD1), transcript variant 2, mRNA	1271	38	1234	1271	1	10987	10798	10835	Homo sapiens breast cancer 2, early onset (BRCA2), mRNA	NM_000059.1	675	13q12.3	BRCA2	229	10485		6--trans
57	KLRD1	12p13	3824	NM_007334.1	261	707	Homo sapiens killer cell lectin-like receptor subfamily D, member 1 (KLRD1), transcript variant 2, mRNA	1271	38	1234	1271	1	4880	4280	4317	Homo sapiens Hermansky-Pudlak syndrome 5 (HPS5), transcript variant 1, mRNA	NM_181507.1	11234	11p14	HPS5	279	3668		6--trans
58	KLRD1	12p13	3824	NM_007334.1	261	707	Homo sapiens killer cell lectin-like receptor subfamily D, member 1 (KLRD1), transcript variant 2, mRNA	1271	38	1234	1271	1	4723	4123	4160	Homo sapiens Hermansky-Pudlak syndrome 5 (HPS5), transcript variant 2, mRNA	NM_007216.3	11234	11p14	HPS5	464	3511		6--trans
59	LENG1	19q13.4	79165	NM_024316.1	14	808	Homo sapiens leukocyte receptor cluster (LRC) member 1 (LENG1), mRNA	906	38	849	886	1	4133	4096	4133	Homo sapiens CCR4-NOT transcription complex, subunit 3 (CNOT3), mRNA	NM_014516.1	4849	19q13.4	CNOT3	312	2573		6--cis
60	FLJ22160	17q25.2	79637	NM_024585.2	303	899	Homo sapiens hypothetical protein FLJ22160 (FLJ22160), mRNA	2146	38	2089	2126	1	970	904	941	Homo sapiens 5', 3'-nucleotidase, cytosolic (NT5C), mRNA	NM_014595.1	30833	17q25.2	NT5C	76	681	R	6--cis
61	FLJ35487	1p22.3	284505	NM_173820.1	129	500	Homo sapiens hypothetical protein FLJ35487 (FLJ35487), mRNA	2882	38	1242	1279	1	1009	703	740	Homo sapiens chromosome 6 open reading frame 149 (C6orf149), mRNA	NM_020408.2	57128	6p25.1	C6orf149	203	478		6--trans
62	FLJ35487	1p22.3	284505	NM_173820.1	129	500	Homo sapiens hypothetical protein FLJ35487 (FLJ35487), mRNA	2882	38	1242	1279	1	7385	4314	4351	Homo sapiens hormonally upregulated Neu-associated kinase (HUNK), mRNA	NM_014586.1	30811	21q22.1	HUNK	361	2505		6--trans
63	FLJ35487	1p22.3	284505	NM_173820.1	129	500	Homo sapiens hypothetical protein FLJ35487 (FLJ35487), mRNA	2882	38	1242	1279	1	3155	2859	2896	Homo sapiens purinergic receptor P2X, ligand-gated ion channel, 7 (P2RX7), transcript variant 1, mRNA	NM_002562.4	5027	12q24	P2RX7	97	1884		6--trans
64	FLJ35487	1p22.3	284505	NM_173820.1	129	500	Homo sapiens hypothetical protein FLJ35487 (FLJ35487), mRNA	2882	38	1242	1279	1	3058	2762	2799	Homo sapiens purinergic receptor P2X, ligand-gated ion channel, 7 (P2RX7), transcript variant 2, mRNA	NM_177427.2	5027	12q24	P2RX7	97	546		6--trans
65	FLJ35487	1p22.3	284505	NM_173820.1	129	500	Homo sapiens hypothetical protein FLJ35487 (FLJ35487), mRNA	2882	38	1242	1279	1	1928	208	245	Homo sapiens PRO0478 protein (PRO0478), mRNA	NM_014129.1	29048	17q25.3	PRO0478	744	1007		3--trans
66	FCRH1	1q21-q22	115350	NM_052938.3	65	1354	Homo sapiens Fc receptor-like protein 1 (FCRH1), mRNA	2627	38	2282	2319	1	2310	2249	2286	Homo sapiens hypothetical protein FLJ33977 (FLJ33977), mRNA	NM_173666.1	285605	5q23.1	FLJ33977	35	931		6--trans
67	FLJ20084	19q13.32	54814	NM_017659.1	31	1179	Homo sapiens hypothetical protein FLJ20084 (FLJ20084), mRNA	1574	38	1455	1492	1	2135	1440	1477	Homo sapiens transmembrane protease, serine 3 (TMPRSS3), transcript variant C, mRNA	NM_032404.1	64699	21q22.3	TMPRSS3	250	1233		6--trans
68	FLJ20084	19q13.32	54814	NM_017659.1	31	1179	Homo sapiens hypothetical protein FLJ20084 (FLJ20084), mRNA	1574	38	1455	1492	1	2554	1859	1896	Homo sapiens transmembrane protease, serine 3 (TMPRSS3), transcript variant B, mRNA	NM_032401.1	64699	21q22.3	TMPRSS3	669	1652		6--trans
69	FLJ20084	19q13.32	54814	NM_017659.1	31	1179	Homo sapiens hypothetical protein FLJ20084 (FLJ20084), mRNA	1574	38	1455	1492	1	2468	1773	1810	Homo sapiens transmembrane protease, serine 3 (TMPRSS3), transcript variant A, mRNA	NM_024022.1	64699	21q22.3	TMPRSS3	202	1566		6--trans
70	LOC146701	17q25.3	146701	XM_097065.5	63	380	Homo sapiens hypothetical LOC146701 (LOC146701), mRNA	665	38	628	665	1	1812	1662	1699	Homo sapiens peptidylprolyl isomerase D (cyclophilin D) (PPID), mRNA	NM_005038.1	5481	4q31.3	PPID	113	1225		6
71	IRF3	19q13.3-q13.4	3661	NM_001571.1	247	1530	Homo sapiens interferon regulatory factor 3 (IRF3), mRNA	1407	39	1	39	1	1750	489	527	Homo sapiens BCL2-like 12 (proline rich) (BCL2L12), transcript variant 2, mRNA	NM_052842.2	83596	19q13.3	BCL2L12	683	1213		1--cis
72	IRF3	19q13.3-q13.4	3661	NM_001571.1	247	1530	Homo sapiens interferon regulatory factor 3 (IRF3), mRNA	1407	39	1	39	1	1893	489	527	Homo sapiens BCL2-like 12 (proline rich) (BCL2L12), transcript variant 1, mRNA	NM_138639.1	83596	19q13.3	BCL2L12	683	1687		1--cis
73	SGT2	5q12.3	54557	NM_019072.1	176	1090	Homo sapiens small glutamine rich protein with tetratricopeptide repeats 2 (SGT2), mRNA	2650	39	2612	2650	1	7136	1425	1463	Homo sapiens pellino homolog 1 (Drosophila) (PELI1), mRNA	NM_020651.2	57162	2p13.3	PELI1	4039	5295		3--trans
74	STAM2	2q24.1	10254	NM_005843.3	351	1928	Homo sapiens signal transducing adaptor molecule (SH3 domain and ITAM motif) 2 (STAM2), mRNA	3928	39	2257	2295	1	2553	2483	2521	Homo sapiens Dbf4-related factor 1 (DRF1), transcript variant 2, mRNA	NM_025104.2	80174	17q21.31	DRF1	214	726		6--trans
75	ALS2CR14	2q33	65068	NM_178231.1	378	626	Homo sapiens amyotrophic lateral sclerosis 2 (juvenile) chromosome region, candidate 14 (ALS2CR14), mRNA	892	39	854	892	1	5848	5098	5136	Homo sapiens KIAA0562 gene product (KIAA0562), mRNA	NM_014704.1	9731	1p36.32	KIAA0562	314	3091		6--trans
76	ITGA7	12q13	3679	NM_002206.1	162	3575	Homo sapiens integrin, alpha 7 (ITGA7), mRNA	4079	40	4022	4061	1	1440	1376	1415	Homo sapiens hypothetical protein MGC17301 (MGC17301), mRNA	NM_152637.1	196410	12q13.13	MGC17301	269	853	R	6--cis
77	AASS	7q31.3	10157	NM_005763.2	97	2877	Homo sapiens aminoadipate-semialdehyde synthase (AASS), mRNA	3233	40	3194	3233	1	2096	18	57	Homo sapiens hypothetical protein MGC3101 (MGC3101), mRNA	NM_024043.2	79007	16q24.3	MGC3101	141	611		3--trans
78	AGPAT1	6p21.3	10554	NM_006411.2	319	1170	Homo sapiens 1-acylglycerol-3-phosphate O-acyltransferase 1 (lysophosphatidic acid acyltransferase, alpha) (AGPAT1), transcript variant 1, mRNA	2242	40	2165	2204	1	2875	2836	2875	Homo sapiens palmitoyl-protein thioesterase 2 (PPT2), transcript variant 3, mRNA	NM_138934.1	9374	6p21.3	PPT2	569	1474		6--cis
79	PPT2	6p21.3	9374	NM_138934.1	569	1474	Homo sapiens palmitoyl-protein thioesterase 2 (PPT2), transcript variant 3, mRNA	2875	40	2836	2875	1	2023	1921	1960	Homo sapiens 1-acylglycerol-3-phosphate O-acyltransferase 1 (lysophosphatidic acid acyltransferase, alpha) (AGPAT1), transcript variant 2, mRNA	NM_032741.3	10554	6p21.3	AGPAT1	75	926		6--cis
80	IL12RB2	1p31.3-p31.2	3595	NM_001559.2	641	3229	Homo sapiens interleukin 12 receptor, beta 2 (IL12RB2), mRNA	4040	41	3996	4036	1	2037	1853	1893	Homo sapiens hypothetical protein FLJ12610 (FLJ12610), mRNA	NM_024782.1	79840	2q36.1	FLJ12610	83	982		6--trans
81	AASS	7q31.3	10157	NM_005763.2	97	2877	Homo sapiens aminoadipate-semialdehyde synthase (AASS), mRNA	3233	41	3193	3233	1	1668	1591	1631	Homo sapiens hypothetical protein MGC23885 (MGC23885), mRNA	NM_152501.1	149628	1q23.1	MGC23885	238	1716		5--trans
82	AASS	7q31.3	10157	NM_005763.2	97	2877	Homo sapiens aminoadipate-semialdehyde synthase (AASS), mRNA	3233	41	3193	3233	1	4557	4517	4557	Homo sapiens KIAA1486 protein (KIAA1486), mRNA	XM_041126.5	57624	2q36.3	KIAA1486	143	2104		6--trans
83	AASS	7q31.3	10157	NM_005763.2	97	2877	Homo sapiens aminoadipate-semialdehyde synthase (AASS), mRNA	3233	41	3193	3233	1	2158	1491	1531	Homo sapiens apolipoprotein L, 1 (APOL1), transcript variant 3, mRNA	NM_145344.1	8542	22q13.1	APOL1	162	1358		6--trans
84	AASS	7q31.3	10157	NM_005763.2	97	2877	Homo sapiens aminoadipate-semialdehyde synthase (AASS), mRNA	3233	41	3193	3233	1	633	510	550	Homo sapiens cytochrome c, somatic pseudogene (HCP15) on chromosome 6	NR_001561.1	157317	6p21.31	HCP15				--trans
85	AASS	7q31.3	10157	NM_005763.2	97	2877	Homo sapiens aminoadipate-semialdehyde synthase (AASS), mRNA	3233	41	3193	3233	1	3010	2343	2383	Homo sapiens apolipoprotein L, 1 (APOL1), transcript variant 2, mRNA	NM_145343.1	8542	22q13.1	APOL1	268	1512		6--trans
86	AASS	7q31.3	10157	NM_005763.2	97	2877	Homo sapiens aminoadipate-semialdehyde synthase (AASS), mRNA	3233	41	3193	3233	1	2856	2189	2229	Homo sapiens apolipoprotein L, 1 (APOL1), transcript variant 1, mRNA	NM_003661.2	8542	22q13.1	APOL1	162	1358		6--trans
87	FLJ36166	7q22.1	349152	NM_182634.1	2274	3404	Homo sapiens hypothetical protein FLJ36166 (FLJ36166), mRNA	1652	41	1456	1496	1	5043	3589	3629	Homo sapiens KIAA1467 protein (KIAA1467), mRNA	XM_350874.1	57613	12p13.2	KIAA1467	1	2226		3
88	FLJ36525	3p21.31	259173	NM_182774.1	65	2353	Homo sapiens hypothetical protein LOC259173 (FLJ36525), transcript variant 2, mRNA	6175	41	6093	6133	1	7095	3605	3645	Homo sapiens sorting nexin family member 27 (SNX27), mRNA	NM_030918.4	81609	1q21.3	SNX27	17	1603		6--trans
89	FLJ36525	3p21.31	259173	NM_147129.2	65	2926	Homo sapiens hypothetical protein LOC259173 (FLJ36525), transcript variant 1, mRNA	4739	41	4657	4697	1	7095	3605	3645	Homo sapiens sorting nexin family member 27 (SNX27), mRNA	NM_030918.4	81609	1q21.3	SNX27	17	1603		6--trans
90	FLJ36525	3p21.31	259173	NM_182775.1	433	1335	Homo sapiens hypothetical protein LOC259173 (FLJ36525), transcript variant 3, mRNA	3148	41	3066	3106	1	7095	3605	3645	Homo sapiens sorting nexin family member 27 (SNX27), mRNA	NM_030918.4	81609	1q21.3	SNX27	17	1603		6--trans
91	HUMAUANTIG	1p34.2	29889	NM_013285.1	80	2275	Homo sapiens nucleolar GTPase (HUMAUANTIG), mRNA	2331	41	2273	2313	1	2663	2609	2649	Homo sapiens dynein, axonemal, light intermediate polypeptide 1 (DNALI1), mRNA	NM_003462.3	7802	1p35.1	DNALI1	11	853	R	5--cis
92	FLJ20084	19q13.32	54814	NM_017659.1	31	1179	Homo sapiens hypothetical protein FLJ20084 (FLJ20084), mRNA	1574	41	1455	1495	1	30293	10777	10817	Homo sapiens aldehyde oxidase 2 (AOX2) on chromosome 2	NR_001557.1	344454	2q33.1	AOX2				--trans
93	FLJ20084	19q13.32	54814	NM_017659.1	31	1179	Homo sapiens hypothetical protein FLJ20084 (FLJ20084), mRNA	1574	41	1455	1495	1	5273	4108	4148	Homo sapiens E2F transcription factor 2 (E2F2), mRNA	NM_004091.2	1870	1p36	E2F2	429	1742		6--trans
94	LOC285189	2q12.3	285189	XM_351480.1	1	1206	Homo sapiens plasminogen-related protein A (LOC285189), mRNA	1605	41	1208	1248	1	7863	7812	7852	Homo sapiens similar to RAN-binding protein 2-like 1 isoform 1; sperm membrane protein BS-63; RAN-binding protein 2-like 1 (LOC376929), mRNA	XM_352465.1	376929	2q12.3	LOC376929	1	7863		5
95	LOC284409	19q13.13	284409	XM_211447.2	820	1176	Homo sapiens hypothetical LOC284409 (LOC284409), mRNA	1295	41	365	405	1	2036	1661	1701	Homo sapiens hypothetical protein FLJ23878 (FLJ23878), mRNA	NM_144990.1	200172	1p34.1	FLJ23878	221	1444		3--trans
96	LOC284409	19q13.13	284409	XM_211447.2	820	1176	Homo sapiens hypothetical LOC284409 (LOC284409), mRNA	1295	41	365	405	1	4146	2970	3010	Homo sapiens hypothetical protein BC000993 (LOC130026), mRNA	NM_138468.3	130026	2q33.3	LOC130026	159	1607		3--trans
97	MGC29898	4p15.32	133015	NM_145048.2	139	804	Homo sapiens hypothetical protein MGC29898 (MGC29898), mRNA	1825	42	1505	1546	1	6122	3537	3578	Homo sapiens glutamate receptor, metabotropic 6 (GRM6), mRNA	NM_000843.2	2916	5q35	GRM6	180	2813		6--trans
98	FLJ20084	19q13.32	54814	NM_017659.1	31	1179	Homo sapiens hypothetical protein FLJ20084 (FLJ20084), mRNA	1574	42	1454	1495	1	3381	2704	2745	Homo sapiens cytochrome P450, family 51, subfamily A, polypeptide 1 (CYP51A1), mRNA	NM_000786.2	1595	7q21.2-q21.3	CYP51A1	332	1861		6--trans
99	MATN3	2p24-p23	4148	NM_002381.2	64	1524	Homo sapiens matrilin 3 (MATN3), mRNA	2599	43	2315	2357	1	2334	1227	1269	Homo sapiens hypothetical protein FLJ11029 (FLJ11029), mRNA	NM_018304.1	55771	17q23.2	FLJ11029	66	1148		6--trans
100	UCN	2p23-p21	7349	NM_003353.2	117	491	Homo sapiens urocortin (UCN), mRNA	615	43	573	615	1	1644	1589	1631	Homo sapiens ring finger protein 30 (RNF30), transcript variant 2, mRNA	NM_187841.1	57159	2p23.3	RNF30	49	1077		6--cis
101	UCN	2p23-p21	7349	NM_003353.2	117	491	Homo sapiens urocortin (UCN), mRNA	615	43	573	615	1	1770	1715	1757	Homo sapiens ring finger protein 30 (RNF30), transcript variant 1, mRNA	NM_032546.2	57159	2p23.3	RNF30	49	1203	R	6--cis
102	COL9A3	20q13.3	1299	NM_001853.2	31	2085	Homo sapiens collagen, type IX, alpha 3 (COL9A3), mRNA	2511	43	2469	2511	1	2316	2274	2316	Homo sapiens transcription factor-like 5 (basic helix-loop-helix) (TCFL5), mRNA	NM_006602.1	10732	20q13.3-qter	TCFL5	94	1596		6--cis
103	LOC146701	17q25.3	146701	XM_097065.5	63	380	Homo sapiens hypothetical LOC146701 (LOC146701), mRNA	665	43	623	665	1	2495	1963	2005	Homo sapiens Rhesus blood group, D antigen (RHD), transcript variant 2, mRNA	NM_016225.2	6007	1p36.11	RHD	35	985		6
104	LOC146701	17q25.3	146701	XM_097065.5	63	380	Homo sapiens hypothetical LOC146701 (LOC146701), mRNA	665	43	623	665	1	2709	2177	2219	Homo sapiens Rhesus blood group, D antigen (RHD), transcript variant 1, mRNA	NM_016124.2	6007	1p36.11	RHD	35	1288		6
105	MATN3	2p24-p23	4148	NM_002381.2	64	1524	Homo sapiens matrilin 3 (MATN3), mRNA	2599	44	2315	2358	1	4799	-622	-579	Homo sapiens epsin 2 (EPN2), transcript variant 2, mRNA	NM_014964.2	22905	17p11.2	EPN2	429	2354		3--trans
106	MATN3	2p24-p23	4148	NM_002381.2	64	1524	Homo sapiens matrilin 3 (MATN3), mRNA	2599	44	2315	2358	1	8456	3376	3419	Homo sapiens hypothetical protein FLJ32029 (FLJ32029), mRNA	NM_173582.2	283209	11q13.3	FLJ32029	297	2165		6--trans
107	MATN3	2p24-p23	4148	NM_002381.2	64	1524	Homo sapiens matrilin 3 (MATN3), mRNA	2599	44	2315	2358	1	8413	5049	5092	Homo sapiens baculoviral IAP repeat-containing 4 (BIRC4), mRNA	NM_001167.2	331	xq25	BIRC4	129	1622		6--trans
108	MATN3	2p24-p23	4148	NM_002381.2	64	1524	Homo sapiens matrilin 3 (MATN3), mRNA	2599	44	2315	2358	1	2519	2240	2283	Homo sapiens PTK6 protein tyrosine kinase 6 (PTK6), mRNA	NM_005975.2	5753	20q13.3	PTK6	41	1396		6--trans
109	GTF3A	13q12.3-q13.1	2971	NM_002097.1	20	1291	Homo sapiens general transcription factor IIIA (GTF3A), mRNA	1381	44	1338	1381	1	1018	962	1005	Homo sapiens mitochondrial translational initiation factor 3 (MTIF3), mRNA	NM_152912.3	219402	13q12.2	MTIF3	137	973		5--cis
110	MTND2	no	4536	NM_173709.1	1	1044	Homo sapiens NADH dehydrogenase 2 (MTND2), mRNA	1044	44	979	1022	1	4739	1	44	Homo sapiens breakpoint cluster region (BCR), transcript variant 1, mRNA	NM_004327.2	613	22q11.23	BCR	489	4304		2
111	BCR	22q11.23	613	NM_004327.2	489	4304	Homo sapiens breakpoint cluster region (BCR), transcript variant 1, mRNA	4739	44	1	44	1	959	-96	-53	Homo sapiens NADH dehydrogenase 1 (MTND1), mRNA	NM_173708.1	4535	no	MTND1	3	959		1
112	METTL2	7q32.2	55798	NM_018396.1	106	1047	Homo sapiens methyltransferase like 2 (METTL2), mRNA	1664	44	1126	1169	1	2320	1578	1621	Homo sapiens hepatitis A virus cellular receptor 2 (HAVCR2), mRNA	NM_032782.2	84868	5q33.3	HAVCR2	145	1050		6--trans
113	MATN3	2p24-p23	4148	NM_002381.2	64	1524	Homo sapiens matrilin 3 (MATN3), mRNA	2599	45	2314	2358	1	1722	1230	1274	Homo sapiens CD68 antigen (CD68), mRNA	NM_001251.1	968	17p13	CD68	16	1080		6--trans
114	FRA	16p12.1	79874	NM_024816.1	49	1665	Homo sapiens Fos-related antigen (FRA), mRNA	2309	45	2234	2278	1	3379	3335	3379	Homo sapiens ATPase, Ca++ transporting, cardiac muscle, fast twitch 1 (ATP2A1), transcript variant a, mRNA	NM_173201.1	487	16p12.1	ATP2A1	185	3190		6--cis
115	ATP2A1	16p12.1	487	NM_004320.2	185	3169	Homo sapiens ATPase, Ca++ transporting, cardiac muscle, fast twitch 1 (ATP2A1), transcript variant b, mRNA	3421	46	3376	3421	1	2309	2234	2279	Homo sapiens Fos-related antigen (FRA), mRNA	NM_024816.1	79874	16p12.1	FRA	49	1665	R	6--cis
116	CCNE2	8q22.1	9134	NM_004702.2	222	1112	Homo sapiens cyclin E2 (CCNE2), transcript variant 3, mRNA	2536	46	2432	2477	1	1777	1717	1762	Homo sapiens hypothetical protein FLJ20530 (FLJ20530), mRNA	NM_017864.1	55656	8q22.1	FLJ20530	11	1684	R	6--cis
117	CCNE2	8q22.1	9134	NM_057735.1	110	1189	Homo sapiens cyclin E2 (CCNE2), transcript variant 2, mRNA	2613	46	2509	2554	1	1777	1717	1762	Homo sapiens hypothetical protein FLJ20530 (FLJ20530), mRNA	NM_017864.1	55656	8q22.1	FLJ20530	11	1684	R	6--cis
118	CCNE2	8q22.1	9134	NM_057749.1	110	1324	Homo sapiens cyclin E2 (CCNE2), transcript variant 1, mRNA	2748	46	2644	2689	1	1777	1717	1762	Homo sapiens hypothetical protein FLJ20530 (FLJ20530), mRNA	NM_017864.1	55656	8q22.1	FLJ20530	11	1684		6--cis
119	PCBP4	3p21	57060	NM_020418.2	722	1996	Homo sapiens poly(rC) binding protein 4 (PCBP4), transcript variant 1, mRNA	2623	46	2553	2598	1	2139	2079	2124	Homo sapiens G protein-coupled receptor 62 (GPR62), mRNA	NM_080865.2	118442	3p21.1	GPR62	273	1379	R	6--cis
120	PCBP4	3p21	57060	NM_033008.1	195	1406	Homo sapiens poly(rC) binding protein 4 (PCBP4), transcript variant 3, mRNA	2033	46	1963	2008	1	2139	2079	2124	Homo sapiens G protein-coupled receptor 62 (GPR62), mRNA	NM_080865.2	118442	3p21.1	GPR62	273	1379		6--cis
121	PCBP4	3p21	57060	NM_033009.1	722	1831	Homo sapiens poly(rC) binding protein 4 (PCBP4), transcript variant 2, mRNA	2458	46	2388	2433	1	2139	2079	2124	Homo sapiens G protein-coupled receptor 62 (GPR62), mRNA	NM_080865.2	118442	3p21.1	GPR62	273	1379		6--cis
122	PCBP4	3p21	57060	NM_033010.1	148	1359	Homo sapiens poly(rC) binding protein 4 (PCBP4), transcript variant 4, mRNA	1962	47	1916	1962	1	2139	2078	2124	Homo sapiens G protein-coupled receptor 62 (GPR62), mRNA	NM_080865.2	118442	3p21.1	GPR62	273	1379		6--cis
123	FLJ22624	13q21.33	79866	NM_024808.1	120	1799	Homo sapiens hypothetical protein FLJ22624 (FLJ22624), mRNA	1528	47	1465	1511	1	7320	7263	7309	Homo sapiens mitotic control protein dis3 homolog (DIS3), mRNA	NM_014953.2	22894	13q21.33	DIS3	37	2913	R	5--cis
124	FLJ10486	10p12.1	55149	NM_018109.2	44	1792	Homo sapiens hypothetical protein FLJ10486 (FLJ10486), mRNA	2571	47	2028	2074	1	4627	2755	2801	Homo sapiens epiregulin (EREG), mRNA	NM_001432.1	2069	4q21.21	EREG	167	676		6--trans
125	ZFYVE19	15q14	84936	NM_032850.3	56	1555	Homo sapiens zinc finger, FYVE domain containing 19 (ZFYVE19), mRNA	1805	47	134	180	1	993	45	91	Homo sapiens hypothetical protein FLJ10634 (FLJ10634), mRNA	NM_018163.1	55192	15q14	FLJ10634	12	926	R	4--cis
126	HSD17B1	17q11-q21	3292	NM_000413.1	969	1955	Homo sapiens hydroxysteroid (17-beta) dehydrogenase 1 (HSD17B1), mRNA	2230	47	3	49	1	4661	2668	2714	Homo sapiens zinc finger protein 333 (ZNF333), mRNA	NM_032433.1	84449	19p13	ZNF333	135	2132		3--trans
127	GRIK1	21q22.11	2897	NM_000830.2	465	3221	Homo sapiens glutamate receptor, ionotropic, kainate 1 (GRIK1), transcript variant 1, mRNA	3179	48	1616	1663	1	1075	489	536	Homo sapiens chromosome 21 open reading frame 41 (C21orf41), mRNA	NM_138332.1	54073	21q22.11	C21orf41	345	437	R	5--cis
128	ABHD1	2p23.3	84696	NM_032604.2	161	1378	Homo sapiens abhydrolase domain containing 1 (ABHD1), transcript variant 1, mRNA	1458	48	1397	1444	1	2114	2042	2089	Homo sapiens prolactin regulatory element binding (PREB), mRNA	NM_013388.3	10113	2p23.3	PREB	254	1507	R	6--cis
129	CX40.1	10p11.22	219770	NM_153368.1	159	1271	Homo sapiens connexin40.1 (CX40.1), mRNA	1580	48	1299	1346	1	5243	179	226	Homo sapiens hypothetical protein FLJ13769 (FLJ13769), mRNA	NM_025012.1	80079	12q24.31	FLJ13769	227	658		3--trans
130	POFUT1	20q11	23509	NM_172236.1	50	634	Homo sapiens protein O-fucosyltransferase 1 (POFUT1), transcript variant 2, mRNA	1524	48	1064	1111	1	1927	1578	1625	Homo sapiens kallikrein 7 (chymotryptic, stratum corneum) (KLK7), transcript variant 2, mRNA	NM_139277.1	5650	19q13.41	KLK7	103	864		6--trans
131	POFUT1	20q11	23509	NM_172236.1	50	634	Homo sapiens protein O-fucosyltransferase 1 (POFUT1), transcript variant 2, mRNA	1524	48	1064	1111	1	1927	1578	1625	Homo sapiens kallikrein 7 (chymotryptic, stratum corneum) (KLK7), transcript variant 1, mRNA	NM_005046.2	5650	19q13.41	KLK7	103	864		6--trans
132	ABHD1	2p23.3	84696	NM_152870.1	161	1078	Homo sapiens abhydrolase domain containing 1 (ABHD1), transcript variant 2, mRNA	1433	48	1372	1419	1	2114	2042	2089	Homo sapiens prolactin regulatory element binding (PREB), mRNA	NM_013388.3	10113	2p23.3	PREB	254	1507		6--cis
133	MEST	7q32	4232	NM_002402.2	218	1225	Homo sapiens mesoderm specific transcript homolog (mouse) (MEST), transcript variant 1, mRNA	2507	48	2410	2457	1	3110	3063	3110	Homo sapiens coatomer protein complex, subunit gamma 2 (COPG2), mRNA	NM_012133.1	26958	7q32	COPG2	61	2676		6--cis
134	MEST	7q32	4232	NM_177524.1	193	1173	Homo sapiens mesoderm specific transcript homolog (mouse) (MEST), transcript variant 2, mRNA	2455	48	2358	2405	1	3110	3063	3110	Homo sapiens coatomer protein complex, subunit gamma 2 (COPG2), mRNA	NM_012133.1	26958	7q32	COPG2	61	2676		6--cis
135	MEST	7q32	4232	NM_177525.1	157	1137	Homo sapiens mesoderm specific transcript homolog (mouse) (MEST), transcript variant 3, mRNA	2419	48	2322	2369	1	3110	3063	3110	Homo sapiens coatomer protein complex, subunit gamma 2 (COPG2), mRNA	NM_012133.1	26958	7q32	COPG2	61	2676		6--cis
136	C11orf21	11p15.5	29125	NM_014144.1	259	657	Homo sapiens chromosome 11 open reading frame 21 (C11orf21), mRNA	2967	48	7	54	1	1376	1	48	Homo sapiens pan-hematopoietic expression (PHEMX), transcript variant 1, mRNA	NM_139022.2	10077	11p15.5	PHEMX	138	1100	R	1
137	NOX5	15q22.31	79400	NM_024505.2	302	2545	Homo sapiens NADPH oxidase, EF hand calcium-binding domain 5 (NOX5), mRNA	2582	49	238	286	1	1799	110	158	Homo sapiens FIS (FIS), mRNA	NM_175616.2	202299	5q15	FIS	393	683		1--trans
138	POFUT1	20q11	23509	NM_172236.1	50	634	Homo sapiens protein O-fucosyltransferase 1 (POFUT1), transcript variant 2, mRNA	1524	49	1064	1112	1	1845	1142	1190	Homo sapiens hypothetical protein FLJ20045 (FLJ20045), mRNA	NM_017638.1	54797	1p35.2	FLJ20045	210	836		6--trans
139	FLJ23151	1p34.3	79830	NM_024772.2	183	2891	Homo sapiens hypothetical protein FLJ23151 (FLJ23151), mRNA	4250	49	60	109	0.98	2859	2734	2783	Homo sapiens claudin 19 (CLDN19), mRNA	NM_148960.1	149461	1p34.1	CLDN19	192	866		3--trans
140	RPP38	10p13	10557	NM_183005.1	498	1349	Homo sapiens ribonuclease P (38kD) (RPP38), transcript variant 1, mRNA	1450	49	439	488	0.98	2755	2086	2135	Homo sapiens similar to Kruppel-type zinc finger (C2H2) (LOC147837), mRNA	NM_145276.1	147837	19p13.2	LOC147837	207	1637		3--trans
141	UBE2J2	1p36.33	118424	NM_194315.1	190	1017	Homo sapiens ubiquitin-conjugating enzyme E2, J2 (UBC6 homolog, yeast) (UBE2J2), transcript variant 1, mRNA	2315	49	320	369	0.98	6404	5264	5313	Homo sapiens hypothetical protein FLJ13456 (FLJ13456), mRNA	XM_038291.5	79699	1p32.3	FLJ13456	195	2429		5--trans
142	KIAA0912	15q15.3	22995	XM_034904.5	117	4223	Homo sapiens KIAA0912 protein (KIAA0912), mRNA	4662	49	4528	4576	1	6729	4771	4819	Homo sapiens hypothetical gene FLJ13072 (FLJ13072), mRNA	XM_117117.3	91646	19q13.12	FLJ13072	1	4269		5--trans
143	TRV1	5	7239	NR_001563.1			Homo sapiens tRNA valine 1 (TRV1) on chromosome 5	73	50	1	50	1	723	523	572	Homo sapiens similar to 60S ribosomal protein L8 (LOC377361), mRNA	XM_352603.1	377361	6p21.33	LOC377361	1	723		--trans
144	IFNGR2	21q22.11	3460	NM_005534.1	649	1662	Homo sapiens interferon gamma receptor 2 (interferon gamma transducer 1) (IFNGR2), mRNA	2214	50	8	58	0.98	2360	1759	1809	Homo sapiens Bcl2/adenovirus E1B interacting protein like (BNIP-S), mRNA	NM_138278.1	149428	1q21.3	BNIP-S	618	1445		3--trans
145	IFNGR2	21q22.11	3460	NM_005534.1	649	1662	Homo sapiens interferon gamma receptor 2 (interferon gamma transducer 1) (IFNGR2), mRNA	2214	50	8	58	0.98	719	-3671	-3621	Homo sapiens HSPC038 protein (LOC51123), mRNA	NM_016096.1	51123	8q22.3	LOC51123	185	415		1--trans
146	P53AIP1	11q24	63970	NM_022112.1	211	537	Homo sapiens p53-regulated apoptosis-inducing protein 1 (P53AIP1), mRNA	2659	50	2426	2475	1	3349	275	324	Homo sapiens staufen, RNA binding protein (Drosophila) (STAU), transcript variant T4, mRNA	NM_004602.1	6780	20q13.1	STAU	495	1985		3--trans
147	MGC15631	19p13.3	84839	NM_032753.2	328	882	Homo sapiens hypothetical protein MGC15631 (MGC15631), mRNA	2451	50	2128	2178	0.98	5674	4913	4963	Homo sapiens rab11-family interacting protein 4 (RAB11-FIP4), mRNA	NM_032932.2	84440	17q11.2	RAB11-FIP4	230	2143		6--trans
148	EVER1	17q25.3	11322	NM_007267.5	142	2559	Homo sapiens epidermodysplasia verruciformis 1 (EVER1), mRNA	2815	50	1	50	1	2798	670	719	Homo sapiens epidermodysplasia verruciformis 2 (EVER2), mRNA	NM_152468.3	147138	17q25.3	EVER2	373	2553		2--cis
149	SLC39A1	1q21	27173	NM_014437.3	467	1441	Homo sapiens solute carrier family 39 (zinc transporter), member 1 (SLC39A1), mRNA	2445	50	56	106	0.98	5694	5101	5151	Homo sapiens KIAA0876 protein (KIAA0876), mRNA	XM_290852.2	23030	19p13.3	KIAA0876	219	3509		3
150	HSD17B1	17q11-q21	3292	NM_000413.1	969	1955	Homo sapiens hydroxysteroid (17-beta) dehydrogenase 1 (HSD17B1), mRNA	2230	50	2	52	0.98	1828	1503	1553	Homo sapiens alpha tubulin-like (MGC16703), mRNA	NM_145042.2	113691	22q11.22	MGC16703	451	915		3--trans
151	FLJ39616	12q24.13	51275	NM_016534.2	138	557	Homo sapiens apoptosis-related protein PNAS-1 (FLJ39616), mRNA	2285	50	1640	1690	0.98	4914	4627	4677	Homo sapiens KRAB zinc finger protein KR18 (KR18), mRNA	NM_033288.1	90338	19q13.42	KR18	289	2745		6--trans
152	FLJ39616	12q24.13	51275	NM_016534.2	138	557	Homo sapiens apoptosis-related protein PNAS-1 (FLJ39616), mRNA	2285	50	1640	1690	0.98	2324	1225	1275	Homo sapiens solute carrier family 35, member E2 (SLC35E3), mRNA	NM_018656.1	55508	12q15	SLC35E3	223	1164		6--trans
153	FLJ39616	12q24.13	51275	NM_016534.2	138	557	Homo sapiens apoptosis-related protein PNAS-1 (FLJ39616), mRNA	2285	50	1640	1690	0.98	1940	1315	1365	Homo sapiens hypothetical protein FLJ20006 (FLJ20006), mRNA	NM_017618.1	54782	16q22.1	FLJ20006	411	1103		6
154	UBE2J2	1p36.33	118424	NM_194315.1	190	1017	Homo sapiens ubiquitin-conjugating enzyme E2, J2 (UBC6 homolog, yeast) (UBE2J2), transcript variant 1, mRNA	2315	50	320	370	0.98	1532	1389	1439	Homo sapiens HSPC043 protein (HSPC043), mRNA	NM_021218.1	58493	9q32	HSPC043	178	492		5--trans
155	UBE2J2	1p36.33	118424	NM_194315.1	190	1017	Homo sapiens ubiquitin-conjugating enzyme E2, J2 (UBC6 homolog, yeast) (UBE2J2), transcript variant 1, mRNA	2315	50	322	372	0.98	3945	3453	3503	Homo sapiens hypothetical protein FLJ31819 (FLJ31819), mRNA	NM_152529.2	151556	2q31.1	FLJ31819	241	2853		5--trans
156	UBE2J2	1p36.33	118424	NM_194315.1	190	1017	Homo sapiens ubiquitin-conjugating enzyme E2, J2 (UBC6 homolog, yeast) (UBE2J2), transcript variant 1, mRNA	2315	50	320	370	0.98	1849	495	545	Homo sapiens C-terminal modulator protein (CTMP), transcript variant 2, mRNA	NM_176853.1	117145	1q21	CTMP	46	369		5--trans
157	LOC126637	1q21.3	126637	XM_060104.4	1	3993	Homo sapiens similar to RIKEN cDNA 5430400H23 (LOC126637), mRNA	3993	50	2655	2705	0.98	445	1	51	Homo sapiens LOC374740 (LOC374740), mRNA	XM_353120.1	374740	16q21	LOC374740	30	347		4
158	KIAA1340	12p12.1	57542	XM_044836.8	380	1897	Homo sapiens KIAA1340 protein (KIAA1340), mRNA	4439	50	4368	4417	1	3082	2468	2517	Homo sapiens hypothetical protein DKFZp667B1218 (DKFZp667B1218), mRNA	NM_177966.3	201626	3p21.2	DKFZp667B1218	207	1523		6--trans
159	ZNF165	6p21.3	7718	NM_003447.2	1085	2542	Homo sapiens zinc finger protein 165 (ZNF165), mRNA	2668	51	199	249	1	1494	1190	1240	Homo sapiens growth hormone regulated TBC protein 1 (GRTP1), mRNA	NM_024719.1	79774	13q34	GRTP1	2	775		3--trans
160	KIAA0828	7q32.3	23382	NM_015328.1	55	1890	Homo sapiens KIAA0828 protein (KIAA0828), mRNA	5052	51	4390	4441	0.98	3547	3312	3363	Homo sapiens tripartite motif-containing 56 (TRIM56), mRNA	NM_030961.1	81844	7q22.1	TRIM56	232	2499		6--trans
161	SLC2A14	12p13.31	144195	NM_153449.2	118	1680	Homo sapiens solute carrier family 2 (facilitated glucose transporter), member 14 (SLC2A14), mRNA	2195	51	142	193	0.98	2431	345	396	Homo sapiens guanylate binding protein 5 (GBP5), mRNA	NM_052942.2	115362	1p22.2	GBP5	525	2285		2--trans
162	FLJ20399	16q22.1	54920	NM_017803.3	150	1631	Homo sapiens hypothetical protein FLJ20399 (FLJ20399), mRNA	1999	51	1	51	1	2786	706	756	Homo sapiens DEAD (Asp-Glu-Ala-Asp) box polypeptide 28 (DDX28), nuclear gene encoding mitochondrial protein, mRNA	NM_018380.2	55794	16q22.1	DDX28	855	2477	R	1--cis
163	GRINL1A	15q22.1	81488	NM_015532.2	127	1233	Homo sapiens glutamate receptor, ionotropic, N-methyl D-aspartate-like 1A (GRINL1A), mRNA	4107	51	1912	1963	0.98	5360	3578	3629	Homo sapiens UDP-N-acetyl-alpha-D-galactosamine:polypeptide N-acetylgalactosaminyltransferase 4 (GalNAc-T4) (GALNT4), mRNA	NM_003774.3	8693	12q21.3-q22	GALNT4	210	1946		6--trans
164	FLJ39616	12q24.13	51275	NM_016534.2	138	557	Homo sapiens apoptosis-related protein PNAS-1 (FLJ39616), mRNA	2285	51	1640	1691	0.98	1044	650	701	Homo sapiens hypothetical protein HSPC268 (HSPC268), mRNA	NM_197964.1	154791	7q34	HSPC268	57	398		6--trans
165	LOC375198	2p22.1	375198	XM_351432.1	396	698	Homo sapiens similar to cysteine and histidine-rich domain (CHORD)-containing, zinc-binding protein 1 (LOC375198), mRNA	839	51	173	224	0.98	2816	932	983	Homo sapiens spondyloepiphyseal dysplasia, late (SEDL), mRNA	NM_014563.1	6399	X	TRAPPC2	104	526		3--trans
166	LOC284409	19q13.13	284409	XM_211447.2	820	1176	Homo sapiens hypothetical LOC284409 (LOC284409), mRNA	1295	51	365	416	0.98	2353	2070	2121	Homo sapiens hypothetical gene supported by NM_176819 (LOC374303), mRNA	XM_352973.1	374303	xp11.3	LOC374303	185	601		3
167	BCLP	1p35-p34	113452	NM_033504.2	115	783	Homo sapiens beta-casein-like protein (BCLP), mRNA	1063	52	942	993	1	1440	1355	1406	Homo sapiens hippocalcin (HPCA), mRNA	NM_002143.2	3208	1p35-p34.2	HPCA	41	622	R	6--cis
168	MGC35163	6q23.1	154075	NM_152552.1	18	683	Homo sapiens hypothetical protein MGC35163 (MGC35163), mRNA	1047	52	684	736	0.98	1877	1785	1837	Homo sapiens hypothetical protein FLJ14466 (FLJ14466), mRNA	NM_032790.1	84876	12q24.31	FLJ14466	174	1079		6--trans
169	FLJ25179	12p13.31	144568	NM_144670.1	71	547	Homo sapiens hypothetical protein FLJ25179 (FLJ25179), mRNA	1136	52	1006	1057	1	2223	1806	1857	Homo sapiens processed pseudogene mtTFA 1 (LOC260341) on chromosome 7	NR_001288.1	260341	7p22.3	LOC260341				--trans
170	SLC2A14	12p13.31	144195	NM_153449.2	118	1680	Homo sapiens solute carrier family 2 (facilitated glucose transporter), member 14 (SLC2A14), mRNA	2195	52	141	193	0.98	2580	394	446	Homo sapiens zinc finger protein 80 (pT17) (ZNF80), mRNA	NM_007136.1	7634	3p12-qter	ZNF80	513	1334		2--trans
171	NOX5	15q22.31	79400	NM_024505.2	302	2545	Homo sapiens NADPH oxidase, EF hand calcium-binding domain 5 (NOX5), mRNA	2582	52	241	293	0.98	2431	338	390	Homo sapiens guanylate binding protein 5 (GBP5), mRNA	NM_052942.2	115362	1p22.2	GBP5	525	2285		1--trans
172	NOX5	15q22.31	79400	NM_024505.2	302	2545	Homo sapiens NADPH oxidase, EF hand calcium-binding domain 5 (NOX5), mRNA	2582	52	241	293	0.98	2580	387	439	Homo sapiens zinc finger protein 80 (pT17) (ZNF80), mRNA	NM_007136.1	7634	3p12-qter	ZNF80	513	1334		1--trans
173	DNASE1L1	xq28	1774	NM_006730.1	770	1678	Homo sapiens deoxyribonuclease I-like 1 (DNASE1L1), mRNA	2661	52	29	80	1	1216	1048	1099	Homo sapiens hypothetical protein PRO1853 (PRO1853), transcript variant 2, mRNA	NM_018607.4	55471	2p22.3	PRO1853	60	650		3--trans
174	UBE2J2	1p36.33	118424	NM_194315.1	190	1017	Homo sapiens ubiquitin-conjugating enzyme E2, J2 (UBC6 homolog, yeast) (UBE2J2), transcript variant 1, mRNA	2315	52	320	372	0.98	5358	73	125	Homo sapiens KIAA1518 protein (KIAA1518), mRNA	NM_015493.3	25959	19p13.2	KIAA1518	325	2880		2--trans
175	ANGPT2	8p23.1	285	NM_001147.1	350	1840	Homo sapiens angiopoietin 2 (ANGPT2), mRNA	2269	53	1	53	1	1416	1331	1383	Homo sapiens repressor of estrogen receptor activity (REA), mRNA	NM_007273.3	11331	12p13	REA	186	1085		3--trans
176	GNG3	11p11	2785	NM_012202.1	261	488	Homo sapiens guanine nucleotide binding protein (G protein), gamma 3 (GNG3), mRNA	912	53	828	880	1	2003	317	369	Homo sapiens Bernardinelli-Seip congenital lipodystrophy 2 (seipin) (BSCL2), mRNA	NM_032667.3	26580	11q12-q13.5	BSCL2	345	1541		5--trans
177	KIAA0828	7q32.3	23382	NM_015328.1	55	1890	Homo sapiens KIAA0828 protein (KIAA0828), mRNA	5052	53	4389	4442	0.98	3949	3862	3915	Homo sapiens hypothetical protein MGC15606 (MGC15606), mRNA	NM_145037.1	91775	3q12.3	MGC15606	593	2272		6--trans
178	SLC2A14	12p13.31	144195	NM_153449.2	118	1680	Homo sapiens solute carrier family 2 (facilitated glucose transporter), member 14 (SLC2A14), mRNA	2195	53	141	193	1	1799	110	162	Homo sapiens FIS (FIS), mRNA	NM_175616.2	202299	5q15	FIS	393	683		2--trans
179	POFUT1	20q11	23509	NM_172236.1	50	634	Homo sapiens protein O-fucosyltransferase 1 (POFUT1), transcript variant 2, mRNA	1524	53	1064	1117	0.98	805	598	651	Homo sapiens LOC375253 (LOC375253), mRNA	XM_353289.1	375253	2q12.1	LOC375253	39	347		6
180	LOC375253	2q12.1	375253	XM_353289.1	39	347	Homo sapiens LOC375253 (LOC375253), mRNA	805	53	603	655	1	2964	2681	2733	Homo sapiens cAMP responsive element binding protein 1 (CREB1), transcript variant A, mRNA	NM_004379.2	1385	2q34	CREB1	182	1165		6
181	LOC375253	2q12.1	375253	XM_353289.1	39	347	Homo sapiens LOC375253 (LOC375253), mRNA	805	53	603	655	1	3006	2723	2775	Homo sapiens cAMP responsive element binding protein 1 (CREB1), transcript variant B, mRNA	NM_134442.2	1385	2q34	CREB1	182	1207		6
182	LOC374894	19q13.11	374894	XM_353177.1	56	340	Homo sapiens LOC374894 (LOC374894), mRNA	597	53	453	506	0.98	4253	4151	4204	Homo sapiens KIAA0892 protein (KIAA0892), mRNA	XM_048457.3	23383	19p13.11	KIAA0892	1	1959		6
183	TESK1	9p13	7016	NM_006285.1	273	2153	Homo sapiens testis-specific kinase 1 (TESK1), mRNA	2443	54	2390	2443	1	1531	1478	1531	Homo sapiens CD72 antigen (CD72), mRNA	NM_001782.1	971	9p13.2	CD72	109	1188	R	6--cis
184	SMP1	1p36.11	23585	NM_014313.2	151	624	Homo sapiens small membrane protein 1 (SMP1), mRNA	2284	54	2227	2280	1	1559	1506	1559	Homo sapiens Rhesus blood group, CcEe antigens (RHCE), transcript variant 1, mRNA	NM_020485.2	6006	1p36.11	RHCE	87	1340		6--cis
185	SMP1	1p36.11	23585	NM_014313.2	151	624	Homo sapiens small membrane protein 1 (SMP1), mRNA	2284	54	2227	2280	1	1106	1053	1106	Homo sapiens Rhesus blood group, CcEe antigens (RHCE), transcript variant 3, mRNA	NM_138616.1	6006	1p36.11	RHCE	87	887		6--cis
186	SMP1	1p36.11	23585	NM_014313.2	151	624	Homo sapiens small membrane protein 1 (SMP1), mRNA	2284	54	2227	2280	1	1425	1372	1425	Homo sapiens Rhesus blood group, CcEe antigens (RHCE), transcript variant 2, mRNA	NM_138618.1	6006	1p36.11	RHCE	87	1151		6--cis
187	SMP1	1p36.11	23585	NM_014313.2	151	624	Homo sapiens small membrane protein 1 (SMP1), mRNA	2284	54	2227	2280	1	1163	1110	1163	Homo sapiens Rhesus blood group, CcEe antigens (RHCE), transcript variant 4, mRNA	NM_138617.1	6006	1p36.11	RHCE	87	890		6--cis
188	LNIR	1q22-q23.2	81607	NM_030916.1	257	1789	Homo sapiens Ig superfamily receptor LNIR (LNIR), mRNA	2744	54	2646	2700	0.98	991	839	893	Homo sapiens similar to PDZ domain containing ring finger 1; ligand of numb-protein X 2 (LOC375398), mRNA	XM_351582.1	375398	4q12	LOC375398	435	905		5
189	KCNMB3	3q26.3-q27	27094	NM_171830.1	868	1695	Homo sapiens potassium large conductance calcium-activated channel, subfamily M beta member 3 (KCNMB3), transcript variant 3, mRNA	1835	54	1	55	0.98	3443	2637	2691	Homo sapiens likely ortholog of rat SNF1/AMP-activated protein kinase (SNARK), mRNA	NM_030952.1	81788	1q32.1	SNARK	128	2014		3--trans
190	PP35	7q22-q31	11062	NM_181581.1	334	1287	Homo sapiens protein similar to E.coli yhdg and R. capsulatus nifR3 (PP35), mRNA	2252	54	1	54	1	3541	1	54	Homo sapiens component of oligomeric golgi complex 5 (COG5), transcript variant 2, mRNA	NM_181733.1	10466	7q22-q31	COG5	52	2571		2--cis
191	PP35	7q22-q31	11062	NM_181581.1	334	1287	Homo sapiens protein similar to E.coli yhdg and R. capsulatus nifR3 (PP35), mRNA	2252	54	1	54	1	3604	1	54	Homo sapiens component of oligomeric golgi complex 5 (COG5), transcript variant 1, mRNA	NM_006348.2	10466	7q22-q31	COG5	52	2634	R	2--cis
192	DNASE1L1	xq28	1774	NM_006730.1	770	1678	Homo sapiens deoxyribonuclease I-like 1 (DNASE1L1), mRNA	2661	54	28	82	0.98	2007	419	473	Homo sapiens RAB4B, member RAS oncogene family (RAB4B), mRNA	NM_016154.2	53916	19q13.2	RAB4B	857	1603		1--trans
193	LOC375398	4q12	375398	XM_351582.1	435	905	Homo sapiens similar to PDZ domain containing ring finger 1; ligand of numb-protein X 2 (LOC375398), mRNA	991	54	835	889	0.98	2609	2096	2150	Homo sapiens peptidylprolyl isomerase (cyclophilin)-like 2 (PPIL2), transcript variant 1, mRNA	NM_014337.2	23759	22q11.21	PPIL2	114	1676		5
194	KIAA1962	9q32	158399	XM_088567.5	233	2467	Homo sapiens zinc finger protein HIT-10 (KIAA1962), mRNA	3729	54	3106	3160	0.98	2911	2660	2714	Homo sapiens sialyltransferase 4A (beta-galactoside alpha-2,3-sialyltransferase) (SIAT4A), transcript variant 1, mRNA	NM_003033.2	6482	8q24.22	SIAT4A	1012	2034		6--trans
195	KIAA1962	9q32	158399	XM_088567.5	233	2467	Homo sapiens zinc finger protein HIT-10 (KIAA1962), mRNA	3729	54	3106	3160	0.98	2708	2457	2511	Homo sapiens sialyltransferase 4A (beta-galactoside alpha-2,3-sialyltransferase) (SIAT4A), transcript variant 2, mRNA	NM_173344.1	6482	8q24.22	SIAT4A	809	1831		6--trans
196	MFAP4	17p11.2	4239	NM_002404.1	26	793	Homo sapiens microfibrillar-associated protein 4 (MFAP4), mRNA	1830	55	1716	1770	1	2918	2847	2901	Homo sapiens mitogen-activated protein kinase 7 (MAPK7), transcript variant 3, mRNA	NM_002749.2	5598	17p11.2	MAPK7	143	2593	R	6--cis
197	MFAP4	17p11.2	4239	NM_002404.1	26	793	Homo sapiens microfibrillar-associated protein 4 (MFAP4), mRNA	1830	55	1716	1770	1	2737	2656	2710	Homo sapiens mitogen-activated protein kinase 7 (MAPK7), transcript variant 2, mRNA	NM_139032.1	5598	17p11.2	MAPK7	369	2402		6--cis
198	MFAP4	17p11.2	4239	NM_002404.1	26	793	Homo sapiens microfibrillar-associated protein 4 (MFAP4), mRNA	1830	55	1716	1770	1	2813	2759	2813	Homo sapiens mitogen-activated protein kinase 7 (MAPK7), transcript variant 4, mRNA	NM_139034.1	5598	17p11.2	MAPK7	55	2505		6--cis
199	MFAP4	17p11.2	4239	NM_002404.1	26	793	Homo sapiens microfibrillar-associated protein 4 (MFAP4), mRNA	1830	55	1716	1770	1	3113	3059	3113	Homo sapiens mitogen-activated protein kinase 7 (MAPK7), transcript variant 1, mRNA	NM_139033.1	5598	17p11.2	MAPK7	355	2805		6--cis
200	UNQ2492	9	377841	XM_352817.1	1	1530	Homo sapiens similar to ecto-ATP-diphosphohydrolase (LOC377841), mRNA	1530	55	732	786	1	678	27	81	Homo sapiens similar to paranemin (LOC377842), mRNA	XM_352818.1	377842	9	LOC377842	1	678		4
201	KIAA1340	12p12.1	57542	XM_044836.8	380	1897	Homo sapiens KIAA1340 protein (KIAA1340), mRNA	4439	55	4367	4422	0.98	5471	4843	4898	Homo sapiens zinc finger protein 305 (ZNF305), mRNA	NM_014724.1	9753	6p22.2-p21.3	ZNF305	144	1958		6--trans
202	CAMK1	3p25.3	8536	NM_003656.3	179	1291	Homo sapiens calcium/calmodulin-dependent protein kinase I (CAMK1), mRNA	1501	56	1427	1482	1	2557	2502	2557	Homo sapiens 8-oxoguanine DNA glycosylase (OGG1), nuclear gene encoding mitochondrial protein, transcript variant 1a, mRNA	NM_002542.4	4968	3p26.2	OGG1	1267	2304		6--cis
203	CAMK1	3p25.3	8536	NM_003656.3	179	1291	Homo sapiens calcium/calmodulin-dependent protein kinase I (CAMK1), mRNA	1501	56	1427	1482	1	2801	2746	2801	Homo sapiens 8-oxoguanine DNA glycosylase (OGG1), nuclear gene encoding mitochondrial protein, transcript variant 1b, mRNA	NM_016819.2	4968	3p26.2	OGG1	1267	2241		6--cis
204	CAMK1	3p25.3	8536	NM_003656.3	179	1291	Homo sapiens calcium/calmodulin-dependent protein kinase I (CAMK1), mRNA	1501	56	1427	1482	1	2574	2519	2574	Homo sapiens 8-oxoguanine DNA glycosylase (OGG1), nuclear gene encoding mitochondrial protein, transcript variant 1c, mRNA	NM_016820.2	4968	3p26.2	OGG1	1267	2499		6--cis
205	FLJ20241	19p13.13	54862	NM_017721.2	353	3205	Homo sapiens putative NFkB activating protein (FLJ20241), mRNA	3715	56	45	100	1	2420	35	90	Homo sapiens hypothetical protein MGC11271 (MGC11271), mRNA	NM_024323.3	79173	19p13.13	MGC11271	60	1973		2--cis
206	LOC149371	1q42.2	149371	NM_175876.1	88	2265	Homo sapiens exocyst complex 84-kDa subunit (LOC149371), mRNA	4722	56	2724	2780	0.98	1871	1533	1589	Homo sapiens chromosome 10 open reading frame 6 (C10orf6), mRNA	NM_144592.1	55719	10q24.32	C10orf6	161	1384		6--trans
207	DNASE1L1	xq28	1774	NM_006730.1	770	1678	Homo sapiens deoxyribonuclease I-like 1 (DNASE1L1), mRNA	2661	56	20	76	0.98	4908	3421	3477	Homo sapiens kinesin family member 11 (KIF11), mRNA	NM_004523.2	3832	10q24.1	KIF11	141	3311		3--trans
208	LOC343141	1p13.3	343141	XM_291421.2	1	774	Homo sapiens similar to calcium-binding transporter (LOC343141), mRNA	774	56	2	58	0.98	1638	269	325	Homo sapiens similar to dJ1182A14.5.1 (novel gene (isoform 1)) (LOC343505), mRNA	XM_291607.3	343505	1p11.2	LOC343505	335	1540		2
209	STAU	20q13.1	6780	NM_004602.1	495	1985	Homo sapiens staufen, RNA binding protein (Drosophila) (STAU), transcript variant T4, mRNA	3349	57	275	332	0.98	3827	3734	3791	Homo sapiens NACHT, LRR and PYD containing protein 12 (NALP12), mRNA	NM_144687.1	91662	19q13.42	NALP12	177	3362		3--trans
210	ZNF195	11p15.5	7748	NM_007152.1	46	1935	Homo sapiens zinc finger protein 195 (ZNF195), mRNA	2394	57	325	382	0.98	2755	1942	1999	Homo sapiens interferon (alpha, beta and omega) receptor 1 (IFNAR1), mRNA	NM_000629.1	3454	21q22.11	IFNAR1	148	1821		5--trans
211	LOC375253	2q12.1	375253	XM_353289.1	39	347	Homo sapiens LOC375253 (LOC375253), mRNA	805	57	598	655	0.98	1647	1078	1135	Homo sapiens origin recognition complex, subunit 6 homolog-like (yeast) (ORC6L), mRNA	NM_014321.2	23594	16q12	ORC6L	61	819		6
212	LOC375807	xp11.23	375807	XM_353505.1	1	558	Homo sapiens LOC375807 (LOC375807), mRNA	926	57	869	926	0.98	1909	1840	1897	Homo sapiens hypothetical protein FLJ11370 (FLJ11370), mRNA	NM_024961.1	80026	10q26.3	FLJ11370	30	434		6
213	MARS	12q13.2	4141	NM_004990.2	24	2726	Homo sapiens methionine-tRNA synthetase (MARS), mRNA	2795	58	2738	2795	1	956	850	907	Homo sapiens DNA-damage-inducible transcript 3 (DDIT3), mRNA	NM_004083.3	1649	12q13.1-q13.2	DDIT3	181	690	R	6--cis
214	NCOA6IP	8q11	96764	NM_024831.5	478	3039	Homo sapiens nuclear receptor coactivator 6 interacting protein (NCOA6IP), mRNA	3798	58	128	185	1	2317	1	58	Homo sapiens hypothetical protein FLJ32370 (FLJ32370), mRNA	NM_152417.1	137695	8q11.23	FLJ32370	173	946	R	1--cis
215	LOC375253	2q12.1	375253	XM_353289.1	39	347	Homo sapiens LOC375253 (LOC375253), mRNA	805	58	598	656	0.98	2156	1607	1665	Homo sapiens hypothetical protein BC001573 (LOC134147), mRNA	NM_138809.2	134147	5p15.31	LOC134147	245	982		6
216	DNASE1	16p13.3	1773	NM_005223.2	2108	2956	Homo sapiens deoxyribonuclease I (DNASE1), mRNA	2054	59	1996	2054	1	2225	2153	2211	Homo sapiens heat shock protein 75 (TRAP1), mRNA	NM_016292.1	10131	16p13.3	TRAP1	5	2119		3--cis
217	PPGB	20q13.1	5476	NM_000308.1	7	1449	Homo sapiens protective protein for beta-galactosidase (galactosialidosis) (PPGB), mRNA	1815	60	1756	1815	1	1589	1530	1589	Homo sapiens phospholipid transfer protein (PLTP), transcript variant 2, mRNA	NM_182676.1	5360	20q12-q13.1	PLTP	81	1406	R	6--cis
218	PPGB	20q13.1	5476	NM_000308.1	7	1449	Homo sapiens protective protein for beta-galactosidase (galactosialidosis) (PPGB), mRNA	1815	60	1756	1815	1	1745	1686	1745	Homo sapiens phospholipid transfer protein (PLTP), transcript variant 1, mRNA	NM_006227.2	5360	20q12-q13.1	PLTP	81	1562	R	6--cis
219	MGC21636	7q22.1	222235	NM_145032.2	428	2635	Homo sapiens hypothetical protein MGC21636 (MGC21636), mRNA	2744	60	1376	1435	1	2002	82	141	Homo sapiens leucine rich repeat containing 17 (LRRC17), mRNA	NM_005824.1	10234	7q22.1	LRRC17	282	1223	R	2--cis
220	SLC22A1L	11p15.5	5002	NM_183233.1	219	1493	Homo sapiens solute carrier family 22 (organic cation transporter), member 1-like (SLC22A1L), transcript variant 2, mRNA	1563	60	13	72	1	1342	408	467	Homo sapiens solute carrier family 22 (organic cation transporter), member 1-like antisense (SLC22A1LS), mRNA	NM_007105.1	5003	11p15.5	SLC22A1LS	499	1260	R	1--cis
221	FLJ00310	1q21.1	375010	XM_351283.1	86	364	Homo sapiens similar to FLJ00310 protein (LOC375010), mRNA	1144	60	729	789	0.98	759	62	122	Homo sapiens LOC375787 (LOC375787), mRNA	XM_353497.1	375787	no	LOC375787	51	335		5
222	LOC375253	2q12.1	375253	XM_353289.1	39	347	Homo sapiens LOC375253 (LOC375253), mRNA	805	60	598	657	1	1237	508	567	Homo sapiens chemokine (C-C motif) ligand 5 (CCL5), mRNA	NM_002985.2	6352	17q11.2-q12	CCL5	69	344		6
223	DDX31	9q34.3	64794	NM_022779.7	153	2708	Homo sapiens DEAD (Asp-Glu-Ala-Asp) box polypeptide 31 (DDX31), transcript variant 1, mRNA	3285	61	1	61	1	3210	1	61	Homo sapiens general transcription factor IIIC, polypeptide 4, 90kDa (GTF3C4), mRNA	NM_012204.1	9329	9q34.3	GTF3C4	253	2721		1--cis
224	DDX31	9q34.3	64794	NM_138620.1	153	1910	Homo sapiens DEAD (Asp-Glu-Ala-Asp) box polypeptide 31 (DDX31), transcript variant 2, mRNA	2408	61	1	61	1	3210	1	61	Homo sapiens general transcription factor IIIC, polypeptide 4, 90kDa (GTF3C4), mRNA	NM_012204.1	9329	9q34.3	GTF3C4	253	2721		1--cis
225	LIN7B	19q13.3	64130	NM_022165.1	45	668	Homo sapiens lin-7 homolog B (C. elegans) (LIN7B), mRNA	754	62	671	732	1	743	682	743	Homo sapiens hypothetical protein FLJ10490 (FLJ10490), mRNA	NM_018111.1	55150	19q13.33	FLJ10490	119	508	R	6--cis
226	TPO1	5q14.1	256987	NM_178276.2	131	1402	Homo sapiens developmentally regulated protein TPO1 (TPO1), mRNA	1907	62	1369	1431	0.98	4115	849	911	Homo sapiens multiple coagulation factor deficiency 2 (MCFD2), mRNA	NM_139279.2	90411	2p21	MCFD2	95	535		5--trans
227	RHOBTB2	8p21.2	23221	NM_015178.1	192	2375	Homo sapiens Rho-related BTB domain containing 2 (RHOBTB2), mRNA	5101	63	5039	5101	1	4160	4084	4146	Homo sapiens tumor necrosis factor receptor superfamily, member 10b (TNFRSF10B), transcript variant 1, mRNA	NM_003842.3	8795	8p22-p21	TNFRSF10B	286	1608		6--cis
228	RHOBTB2	8p21.2	23221	NM_015178.1	192	2375	Homo sapiens Rho-related BTB domain containing 2 (RHOBTB2), mRNA	5101	63	5039	5101	1	4073	3997	4059	Homo sapiens tumor necrosis factor receptor superfamily, member 10b (TNFRSF10B), transcript variant 2, mRNA	NM_147187.1	8795	8p22-p21	TNFRSF10B	286	1521		6--cis
229	RDHL	2q31.1	10170	NM_005771.2	1504	2463	Homo sapiens NADP-dependent retinol dehydrogenase/reductase (RDHL), transcript variant C, mRNA	2863	63	1267	1330	0.98	1292	143	206	Homo sapiens LOC374761 (LOC374761), mRNA	XM_353129.1	374761	17p13.3	LOC374761	636	1292		1
230	RDHL	2q31.1	10170	NM_005771.2	1504	2463	Homo sapiens NADP-dependent retinol dehydrogenase/reductase (RDHL), transcript variant C, mRNA	2863	63	1267	1330	0.98	2107	1579	1642	Homo sapiens RAB, member of RAS oncogene family-like 2A (RABL2A), transcript variant 1, mRNA	NM_013412.1	11159	2q13	RABL2A	154	840		3--trans
231	RDHL	2q31.1	10170	NM_005771.2	1504	2463	Homo sapiens NADP-dependent retinol dehydrogenase/reductase (RDHL), transcript variant C, mRNA	2863	63	1267	1330	0.98	2114	1586	1649	Homo sapiens RAB, member of RAS oncogene family-like 2B (RABL2B), mRNA	NM_007081.1	11158	22q13.33	RABL2B	213	899		3--trans
232	SSB	2q31.1	6741	NM_003142.2	108	1334	Homo sapiens Sjogren syndrome antigen B (autoantigen La) (SSB), mRNA	1674	63	776	838	1	963	670	732	Homo sapiens HSPC133 protein (HSPC133), mRNA	NM_014168.1	29081	2q31.1	HSPC133	83	481	R	5--cis
233	PPP1R11	6p21.3	6992	NM_021959.1	200	580	Homo sapiens protein phosphatase 1, regulatory (inhibitor) subunit 11 (PPP1R11), transcript variant 1, mRNA	1620	64	1540	1603	1	1989	1909	1972	Homo sapiens ring finger protein 39 (RNF39), transcript variant 2, mRNA	NM_170769.1	80352	6p21.3	RNF39	63	1127		6--cis
234	PPP1R11	6p21.3	6992	NM_021959.1	200	580	Homo sapiens protein phosphatase 1, regulatory (inhibitor) subunit 11 (PPP1R11), transcript variant 1, mRNA	1620	64	1540	1603	1	1353	1273	1336	Homo sapiens ring finger protein 39 (RNF39), transcript variant 3, mRNA	NM_170770.1	80352	6p21.3	RNF39	63	818		6--cis
235	PPP1R11	6p21.3	6992	NM_021959.1	200	580	Homo sapiens protein phosphatase 1, regulatory (inhibitor) subunit 11 (PPP1R11), transcript variant 1, mRNA	1620	64	1540	1603	1	2187	2107	2170	Homo sapiens ring finger protein 39 (RNF39), transcript variant 1, mRNA	NM_025236.2	80352	6p21.3	RNF39	63	1325	R	6--cis
236	AP2A1	19q13.33	160	NM_014203.2	212	3145	Homo sapiens adaptor-related protein complex 2, alpha 1 subunit (AP2A1), transcript variant 1, mRNA	3499	64	3279	3342	1	1643	1558	1621	Homo sapiens hypothetical protein FLJ22688 (FLJ22688), mRNA	NM_025129.3	80199	19q13.33	FLJ22688	106	1362	R	6--cis
237	TRIP3	17q21.1	9326	NM_004773.1	39	506	Homo sapiens thyroid hormone receptor interactor 3 (TRIP3), mRNA	950	64	857	920	1	3209	3129	3192	Homo sapiens hypothetical protein FLJ22865 (FLJ22865), mRNA	NM_025109.3	80179	17q21.1	FLJ22865	384	2696	R	6--cis
238	PPP1R11	6p21.3	6992	NM_170781.1	200	343	Homo sapiens protein phosphatase 1, regulatory (inhibitor) subunit 11 (PPP1R11), transcript variant 2, mRNA	1712	64	1615	1678	1	1353	1273	1336	Homo sapiens ring finger protein 39 (RNF39), transcript variant 3, mRNA	NM_170770.1	80352	6p21.3	RNF39	63	818		6--cis
239	PPP1R11	6p21.3	6992	NM_170781.1	200	343	Homo sapiens protein phosphatase 1, regulatory (inhibitor) subunit 11 (PPP1R11), transcript variant 2, mRNA	1712	64	1615	1678	1	1989	1909	1972	Homo sapiens ring finger protein 39 (RNF39), transcript variant 2, mRNA	NM_170769.1	80352	6p21.3	RNF39	63	1127		6--cis
240	FLJ10439	11q12.3	54663	NM_018093.1	169	1326	Homo sapiens hypothetical protein FLJ10439 (FLJ10439), mRNA	1366	64	13	77	0.98	3971	2789	2853	Homo sapiens oxysterol binding protein-like 2 (OSBPL2), transcript variant 2, mRNA	NM_144498.1	9885	20q13.3	OSBPL2	203	1645		3--trans
241	FLJ10439	11q12.3	54663	NM_018093.1	169	1326	Homo sapiens hypothetical protein FLJ10439 (FLJ10439), mRNA	1366	64	13	77	0.98	3935	2753	2817	Homo sapiens oxysterol binding protein-like 2 (OSBPL2), transcript variant 1, mRNA	NM_014835.2	9885	20q13.3	OSBPL2	203	1609		3--trans
242	GCC2	2q12.3	9648	NM_014635.3	314	5065	Homo sapiens GRIP coiled-coil protein GCC185 (GCC185), transcript variant 2, mRNA	6833	65	4992	5056	1	559	452	516	Homo sapiens hypothetical protein MGC10701 (MGC10701), mRNA	NM_032658.2	84744	2q12.3	MGC10701	100	252		5--cis
243	MGC10701	2q12.3	84744	NM_032658.2	100	252	Homo sapiens hypothetical protein MGC10701 (MGC10701), mRNA	559	65	452	516	1	6918	5077	5141	Homo sapiens GRIP coiled-coil protein GCC185 (GCC185), transcript variant 1, mRNA	NM_181453.2	9648	2q12.3	GCC2	96	5150	R	5--cis
244	FLJ22688	19q13.33	80199	NM_025129.3	106	1362	Homo sapiens hypothetical protein FLJ22688 (FLJ22688), mRNA	1643	65	1557	1621	1	3433	3213	3277	Homo sapiens adaptor-related protein complex 2, alpha 1 subunit (AP2A1), transcript variant 2, mRNA	NM_130787.2	160	19q13.33	AP2A1	212	3079		6--cis
245	LOC51061	16p13.13	51061	NM_015914.2	63	2939	Homo sapiens hypothetical protein LOC51061 (LOC51061), mRNA	3047	66	2982	3047	1	3291	3193	3258	Homo sapiens stannin (SNN), mRNA	NM_003498.3	8303	16p13	SNN	166	432	R	6--cis
246	RNF39	6p21.3	80352	NM_025236.2	63	1325	Homo sapiens ring finger protein 39 (RNF39), transcript variant 1, mRNA	2187	67	2103	2169	1	1712	1616	1682	Homo sapiens protein phosphatase 1, regulatory (inhibitor) subunit 11 (PPP1R11), transcript variant 2, mRNA	NM_170781.1	6992	6p21.3	PPP1R11	200	343		6--cis
247	MRPL43	10q24.31	84545	NM_176793.1	73	681	Homo sapiens mitochondrial ribosomal protein L43 (MRPL43), nuclear gene encoding mitochondrial protein, transcript variant 3, mRNA	767	67	534	600	1	4400	2540	2606	Homo sapiens sema domain, immunoglobulin domain (Ig), transmembrane domain (TM) and short cytoplasmic domain, (semaphorin) 4G (SEMA4G), mRNA	NM_017893.2	57715	10q24.32	SEMA4G	385	2916		4--cis
248	WFDC10B	20q13.12	280664	NM_172131.2	29	298	Homo sapiens WAP four-disulfide core domain 10B (WFDC10B), transcript variant 2, mRNA	477	69	100	168	1	1372	249	317	Homo sapiens WAP four-disulfide core domain 13 (WFDC13), mRNA	NM_172005.1	164237	20q13.12	WFDC13	109	390		4--cis
249	WFDC13	20q13.12	164237	NM_172005.1	109	390	Homo sapiens WAP four-disulfide core domain 13 (WFDC13), mRNA	1372	69	249	317	1	632	100	168	Homo sapiens WAP four-disulfide core domain 10B (WFDC10B), transcript variant 1, mRNA	NM_172006.2	280664	20q13.12	WFDC10B	232	453	R	2--cis
250	SLC30A4	15q11.2-q21.3	7782	NM_013309.3	313	1602	Homo sapiens solute carrier family 30 (zinc transporter), member 4 (SLC30A4), mRNA	1715	70	781	850	1	1923	3	72	Homo sapiens hypothetical protein FLJ39426 (FLJ39426), mRNA	NM_173609.1	283651	15q15.1	FLJ39426	673	1164	R	2--cis
251	DKFZp434P162	15q11.2	283768	XM_115306.5	1	1839	Homo sapiens hypothetical protein DKFZp434P162 (DKFZp434P162), mRNA	2504	70	552	621	1	1023	944	1013	Homo sapiens similar to hect domain and RLD 2 (LOC374669), mRNA	XM_351020.1	374669	15	LOC374669	1	1023		4
252	GBP	11q12.2	54972	NM_017870.2	161	3235	Homo sapiens likely ortholog of rat GRP78-binding protein (GBP), transcript variant 1, mRNA	3486	71	3416	3486	1	2113	2041	2111	Homo sapiens solute carrier family 15, member 3 (SLC15A3), mRNA	NM_016582.1	51296	11q12.2	SLC15A3	235	1980	R	6--cis
253	GBP	11q12.2	54972	NM_178031.1	161	3232	Homo sapiens likely ortholog of rat GRP78-binding protein (GBP), transcript variant 2, mRNA	3483	71	3413	3483	1	2113	2041	2111	Homo sapiens solute carrier family 15, member 3 (SLC15A3), mRNA	NM_016582.1	51296	11q12.2	SLC15A3	235	1980		6--cis
254	FLJ20542	1p36.33	54973	NM_032179.1	63	899	Homo sapiens hypothetical protein FLJ20542 (FLJ20542), mRNA	1984	72	1913	1984	1	1262	1169	1240	Homo sapiens hypothetical protein FLJ90811 (FLJ90811), mRNA	NM_153339.1	126789	1p36.33	FLJ90811	31	942		6--cis
255	C22orf23	22q13.1	84645	NM_032561.2	260	913	Homo sapiens chromosome 22 open reading frame 23 (C22orf23), mRNA	1562	72	1491	1562	1	5411	5340	5411	Homo sapiens molecule interacting with Rab13 (MIRAB13), mRNA	NM_033386.1	85377	22q13.1-q13.2	MIRAB13	85	2676		6--cis
256	TAF11	6p21.31	6882	NM_005643.2	86	721	Homo sapiens TAF11 RNA polymerase II, TATA box binding protein (TBP)-associated factor, 28kDa (TAF11), mRNA	1599	73	255	327	1	4937	4575	4647	Homo sapiens hypothetical protein FLJ20302 (FLJ20302), mRNA	NM_017754.2	54887	6p21	FLJ20302	234	4436		5--cis
257	SLC2A13	12q12	114134	NM_052885.1	109	1998	Homo sapiens solute carrier family 2 (facilitated glucose transporter), member 13 (SLC2A13), mRNA	3261	73	1545	1618	0.98	3059	2118	2191	Homo sapiens hypothetical protein FLJ40126 (FLJ40126), mRNA	NM_173599.1	283461	12q12	FLJ40126	212	1396	R	5--cis
258	C19orf6	19p13.3	91304	NM_033420.2	120	1346	Homo sapiens chromosome 19 open reading frame 6 (C19orf6), mRNA	2627	74	2508	2581	1	3683	3610	3683	Homo sapiens glutamate receptor, ionotropic, N-methyl-D-aspartate 3B (GRIN3B), mRNA	XM_290850.3	116444	19p13.3	GRIN3B	1	2706		6--trans
259	LOC286207	9q34.13	286207	XM_209941.3	1	1848	Homo sapiens hypothetical protein LOC286207 (LOC286207), mRNA	1848	74	1775	1848	1	1584	1204	1277	Homo sapiens hypothetical protein LOC138428 (LOC138428), mRNA	XM_059972.6	138428	9q34.13	LOC138428	326	1009		5--trans
260	TOR2A	9q34.11	27433	NM_130459.1	15	776	Homo sapiens torsin family 2, member A (TOR2A), mRNA	2467	76	2392	2467	1	2884	2809	2884	Homo sapiens hypothetical protein FLJ32780 (FLJ32780), mRNA	NM_144965.1	158248	9q34.13	FLJ32780	68	2689		6--cis
261	ATF5	19q13.3	22809	NM_012068.2	320	1168	Homo sapiens activating transcription factor 5 (ATF5), mRNA	2010	77	126	202	1	3432	128	204	Homo sapiens nucleoporin 62kDa (NUP62), transcript variant 1, mRNA	NM_153719.2	23636	19q13.33	NUP62	437	2005		1--cis
262	ATF5	19q13.3	22809	NM_012068.2	320	1168	Homo sapiens activating transcription factor 5 (ATF5), mRNA	2010	77	126	202	1	3399	128	204	Homo sapiens nucleoporin 62kDa (NUP62), transcript variant 2, mRNA	NM_016553.3	23636	19q13.33	NUP62	404	1972	R	1--cis
263	ATF5	19q13.3	22809	NM_012068.2	320	1168	Homo sapiens activating transcription factor 5 (ATF5), mRNA	2010	77	126	202	1	3277	128	204	Homo sapiens nucleoporin 62kDa (NUP62), transcript variant 3, mRNA	NM_153718.2	23636	19q13.33	NUP62	282	1850		1--cis
264	ATF5	19q13.3	22809	NM_012068.2	320	1168	Homo sapiens activating transcription factor 5 (ATF5), mRNA	2010	77	126	202	1	2315	104	180	Homo sapiens interleukin 4 induced 1 (IL4I1), transcript variant 2, mRNA	NM_172374.1	259307	19q13.3-q13.4	IL4I1	530	2299		1--cis
265	PRO2831	6	55408	XM_352964.1	487	612	Homo sapiens hypothetical protein PRO2831 (PRO2831), mRNA	1558	78	513	590	1	3194	119	196	Homo sapiens hypothetical protein MGC20741 (MGC20741), mRNA	NM_018561.3	25862	6p21	MGC20741	223	2145		2
266	FLJ20542	1p36.33	54973	NM_017871.2	42	1844	Homo sapiens hypothetical protein FLJ20542 (FLJ20542), mRNA	2131	79	2035	2113	1	1262	1162	1240	Homo sapiens hypothetical protein FLJ90811 (FLJ90811), mRNA	NM_153339.1	126789	1p36.33	FLJ90811	31	942	R	6--cis
267	FLJ32833	1p13.3	148545	NM_152488.1	189	560	Homo sapiens hypothetical protein FLJ32833 (FLJ32833), mRNA	2818	79	6	85	0.98	774	1	80	Homo sapiens similar to calcium-binding transporter (LOC343141), mRNA	XM_291421.2	343141	1p13.3	LOC343141	1	615		2
268	LOC343141	1p13.3	343141	XM_291421.2	1	774	Homo sapiens similar to calcium-binding transporter (LOC343141), mRNA	774	79	1	80	0.98	1381	82	161	Homo sapiens DKFZp434D177-like (DKFZp434D177-like), mRNA	XM_351358.1	284610	1p13.3	DKFZp434D177-like	1	1320		4
269	RETNLB	3q13.1	84666	NM_032579.1	99	434	Homo sapiens resistin like beta (RETNLB), mRNA	1250	80	988	1068	0.98	1931	206	286	Homo sapiens hypothetical LOC284859 (LOC284859), mRNA	XM_209384.2	284859	22q11.21	LOC284859	185	1219		5
270	RETNLB	3q13.1	84666	NM_032579.1	99	434	Homo sapiens resistin like beta (RETNLB), mRNA	1250	80	988	1068	0.98	1293	946	1026	Homo sapiens hypothetical gene supported by AK097777; BC039313; BC040613 (LOC375127), mRNA	XM_351383.1	375127	22q11.21	LOC375127	181	933		6
271	LOC375001	1p13.3	375001	XM_351277.1	187	2103	Homo sapiens similar to hypothetical protein DKFZp434D177 (LOC375001), mRNA	3041	80	6	85	1	774	1	80	Homo sapiens similar to calcium-binding transporter (LOC343141), mRNA	XM_291421.2	343141	1p13.3	LOC343141	1	615		2
272	PMS2L5	7q11-q22	5383	NM_174930.2	272	676	Homo sapiens postmeiotic segregation increased 2-like 5 (PMS2L5), mRNA	765	81	669	750	0.98	1675	1594	1675	Homo sapiens similar to Williams-Beuren syndrome critical region protein 19 (LOC378127), mRNA	XM_353630.1	378127	7	LOC378127	422	1675		4
273	LOC148953	1p34.2	148953	XM_086384.4	125	466	Homo sapiens similar to 60S ribosomal protein L21 (LOC148953), mRNA	474	81	80	160	1	1046	1	81	Homo sapiens similar to RIKEN cDNA 5730509K17 gene (LOC374349), mRNA	XM_350800.1	374349	10q24.1	LOC374349	168	1046		2
274	LOC378119	7	378119	XM_353624.1	1	1317	Homo sapiens similar to PMS2L13 (LOC378119), mRNA	1391	81	1310	1391	0.98	1675	1594	1675	Homo sapiens similar to Williams-Beuren syndrome critical region protein 19 (LOC378127), mRNA	XM_353630.1	378127	7	LOC378127	422	1675		4
275	SYCP3	12q	50511	NM_153694.2	133	843	Homo sapiens synaptonemal complex protein 3 (SYCP3), mRNA	845	82	738	819	1	1536	1345	1426	Homo sapiens choline phosphotransferase 1 (CHPT1), mRNA	NM_020244.1	56994	12q	CHPT1	224	1444	R	4--cis
276	CAMK1	3p25.3	8536	NM_003656.3	179	1291	Homo sapiens calcium/calmodulin-dependent protein kinase I (CAMK1), mRNA	1501	83	262	344	1	1727	882	964	Homo sapiens 8-oxoguanine DNA glycosylase (OGG1), nuclear gene encoding mitochondrial protein, transcript variant 2c, mRNA	NM_016827.1	4968	3p26.2	OGG1	318	905		4--cis
277	CAMK1	3p25.3	8536	NM_003656.3	179	1291	Homo sapiens calcium/calmodulin-dependent protein kinase I (CAMK1), mRNA	1501	83	262	344	1	2108	1258	1340	Homo sapiens 8-oxoguanine DNA glycosylase (OGG1), nuclear gene encoding mitochondrial protein, transcript variant 2a, mRNA	NM_016821.1	4968	3p26.2	OGG1	311	1585		4--cis
278	ASB14	3p21.1	142686	NM_130387.4	1	909	Homo sapiens ankyrin repeat and SOCS box-containing 14 (ASB14), mRNA	2218	83	929	1011	1	5970	2040	2122	Homo sapiens adaptor protein containing pH domain, PTB domain and leucine zipper motif (APPL), mRNA	NM_012096.1	26060	3p21.1-p14.3	APPL	59	2188	R	5--cis
279	CAMK1	3p25.3	8536	NM_003656.3	179	1291	Homo sapiens calcium/calmodulin-dependent protein kinase I (CAMK1), mRNA	1501	84	262	345	1	2210	1364	1447	Homo sapiens 8-oxoguanine DNA glycosylase (OGG1), nuclear gene encoding mitochondrial protein, transcript variant 2d, mRNA	NM_016828.1	4968	3p26.2	OGG1	318	1388	R	4--cis
280	CAMK1	3p25.3	8536	NM_003656.3	179	1291	Homo sapiens calcium/calmodulin-dependent protein kinase I (CAMK1), mRNA	1501	84	262	345	1	2163	1317	1400	Homo sapiens 8-oxoguanine DNA glycosylase (OGG1), nuclear gene encoding mitochondrial protein, transcript variant 2e, mRNA	NM_016829.1	4968	3p26.2	OGG1	318	1286		5--cis
281	CAMK1	3p25.3	8536	NM_003656.3	179	1291	Homo sapiens calcium/calmodulin-dependent protein kinase I (CAMK1), mRNA	1501	84	262	345	1	1909	1063	1146	Homo sapiens 8-oxoguanine DNA glycosylase (OGG1), nuclear gene encoding mitochondrial protein, transcript variant 2b, mRNA	NM_016826.1	4968	3p26.2	OGG1	318	1391	R	4--cis
282	MGC15619	12q24.13	84329	NM_032369.1	745	1455	Homo sapiens hypothetical protein MGC15619 (MGC15619), mRNA	2103	84	1739	1822	1	1976	1770	1853	Homo sapiens hypothetical protein FLJ21127 (FLJ21127), mRNA	NM_024549.3	79600	12q24.13	FLJ21127	47	1768	R	6--cis
283	PMPCB	7q22-q32	9512	NM_004279.1	14	1483	Homo sapiens peptidase (mitochondrial processing) beta (PMPCB), mRNA	1771	85	1687	1771	1	1876	1792	1876	Homo sapiens zuotin related factor 1 (ZRF1), mRNA	XM_168590.4	27000	7q22-q32	ZRF1	1	1563		6--trans
284	PMPCB	7q22-q32	9512	NM_004279.1	14	1483	Homo sapiens peptidase (mitochondrial processing) beta (PMPCB), mRNA	1771	85	1687	1771	1	1876	1792	1876	Homo sapiens similar to M-phase phosphoprotein 11 (LOC378162), mRNA	XM_353663.1	378162	7	LOC378162	1	1782		6
285	LOC340211	6p21.1	340211	XM_291181.1	802	1188	Homo sapiens similar to LINE-1 REVERSE TRANSCRIPTASE HOMOLOG (LOC340211), mRNA	1266	85	649	733	1	1009	925	1009	Homo sapiens LOC375583 (LOC375583), mRNA	XM_353426.1	375583	7q11.21	LOC375583	84	527		3
286	LOC340211	6p21.1	340211	XM_291181.1	802	1188	Homo sapiens similar to LINE-1 REVERSE TRANSCRIPTASE HOMOLOG (LOC340211), mRNA	1266	85	649	733	1	1009	925	1009	Homo sapiens LOC378099 (LOC378099), mRNA	XM_353842.1	378099	7	LOC378099	84	527		3--trans
287	SNX25	4q35.1	83891	NM_031953.1	190	2712	Homo sapiens sorting nexin 25 (SNX25), mRNA	2227	86	2116	2201	1	5155	5070	5155	Homo sapiens hypothetical protein DKFZp761O0113 (DKFZp761O0113), mRNA	NM_018409.2	55805	4q35.1	DKFZp761O0113	813	1856	R	5--cis
288	FBXO2	1p36.21	26232	NM_012168.2	343	1233	Homo sapiens F-box only protein 2 (FBXO2), mRNA	1551	87	222	308	1	2933	1	87	Homo sapiens F-box protein FBX30 (FBX30), transcript variant 2, mRNA	NM_183412.1	93611	1p36.21	FBX30	238	912	R	1--cis
289	DEDD	1q23.1	9191	NM_032998.1	139	1095	Homo sapiens death effector domain containing (DEDD), transcript variant 1, mRNA	2261	87	2175	2261	1	1385	1276	1362	Homo sapiens nitrilase 1 (NIT1), mRNA	NM_005600.1	4817	1q21-q22	NIT1	77	1060	R	6--cis
290	HRD1	11q13	84447	NM_032431.1	95	1945	Homo sapiens HRD1 protein (HRD1), transcript variant 1, mRNA	3071	89	2958	3046	1	2107	2001	2089	Homo sapiens mitochondrial ribosomal protein L49 (MRPL49), nuclear gene encoding mitochondrial protein, mRNA	NM_004927.2	740	11q13	MRPL49	92	592	R	6--cis
291	HRD1	11q13	84447	NM_172230.1	95	1948	Homo sapiens HRD1 protein (HRD1), transcript variant 2, mRNA	3074	89	2961	3049	1	2107	2001	2089	Homo sapiens mitochondrial ribosomal protein L49 (MRPL49), nuclear gene encoding mitochondrial protein, mRNA	NM_004927.2	740	11q13	MRPL49	92	592		6--cis
292	MUTYH	1p34.3-p32.1	4595	NM_012222.1	135	1775	Homo sapiens mutY homolog (E. coli) (MUTYH), mRNA	1854	90	82	171	1	2113	546	635	Homo sapiens target of EGR1, member 1 (nuclear) (TOE1), mRNA	NM_025077.2	114034	1p33	TOE1	581	2113	R	4--cis
293	LOC375758	9q34.13	375758	XM_353487.1	1	435	Homo sapiens LOC375758 (LOC375758), mRNA	844	90	619	709	0.98	2269	1868	1958	Homo sapiens DMC1 dosage suppressor of mck1 homolog, meiosis-specific homologous recombination (yeast) (DMC1), mRNA	NM_007068.2	11144	22q13.1	DMC1	176	1198		6
294	POLR2B	4q12	5431	NM_000938.1	44	3568	Homo sapiens polymerase (RNA) II (DNA directed) polypeptide B, 140kDa (POLR2B), mRNA	3748	91	3658	3748	1	1124	1020	1110	Homo sapiens insulin-like growth factor binding protein 7 (IGFBP7), mRNA	NM_001553.1	3490	4q12	IGFBP7	23	871	R	6--cis
295	FMO1	1q23-q25	2326	NM_002021.1	99	1697	Homo sapiens flavin containing monooxygenase 1 (FMO1), mRNA	2134	92	231	322	1	1921	1	92	Homo sapiens hypothetical protein PRO1257 (PRO1257), mRNA	NM_018578.1	55444	1q24.1	PRO1257	954	1133	R	2
296	MGC11134	11q13.1	83707	NM_031472.2	174	788	Homo sapiens tRNA splicing 2' phosphotransferase 1 (MGC11134), mRNA	883	92	773	864	1	2506	2387	2478	Homo sapiens UNC-112 related protein 2 (URP2), transcript variant URP2SF, mRNA	NM_031471.4	83706	11q13.1	URP2	89	2080	R	5--cis
297	BRF2	8p11.23	55290	NM_018310.2	111	1370	Homo sapiens BRF2, subunit of RNA polymerase III transcription initiation factor, BRF1-like (BRF2), mRNA	1978	93	1886	1978	1	5680	5557	5649	Homo sapiens G protein-coupled receptor 124 (GPR124), mRNA	NM_032777.6	25960	8p11.23	GPR124	35	4030	R	6--cis
298	FLJ20580	1p32.3	54987	NM_017887.1	43	525	Homo sapiens hypothetical protein FLJ20580 (FLJ20580), mRNA	1118	94	989	1082	1	3090	2997	3090	Homo sapiens carnitine palmitoyltransferase II (CPT2), nuclear gene encoding mitochondrial protein, mRNA	NM_000098.1	1376	1p32	CPT2	517	2493	R	6--cis
299	AUP1	2p13	550	NM_012103.2	132	1562	Homo sapiens ancient ubiquitous protein 1 (AUP1), transcript variant 1, mRNA	1759	96	181	276	1	2326	1	96	Homo sapiens protease, serine, 25 (PRSS25), nuclear gene encoding mitochondrial protein, transcript variant 1, mRNA	NM_013247.3	27429	2p12	PRSS25	603	1979		2--cis
300	AUP1	2p13	550	NM_012103.2	132	1562	Homo sapiens ancient ubiquitous protein 1 (AUP1), transcript variant 1, mRNA	1759	96	181	276	1	2035	1	96	Homo sapiens protease, serine, 25 (PRSS25), nuclear gene encoding mitochondrial protein, transcript variant 2, mRNA	NM_145074.1	27429	2p12	PRSS25	603	1688		2--cis
301	IDI2	10p15.3	91734	NM_033261.2	66	749	Homo sapiens diphosphate dimethylallyl diphosphate isomerase 2 (IDI2), mRNA	1359	96	206	301	1	918	17	112	Homo sapiens uncharacterized hypothalamus protein HT009 (HT009), mRNA	NM_018470.1	55853	10p15.3	HT009	153	719		2--cis
302	PRSS25	2p12	27429	NM_013247.3	603	1979	Homo sapiens protease, serine, 25 (PRSS25), nuclear gene encoding mitochondrial protein, transcript variant 1, mRNA	2326	96	1	96	1	1623	181	276	Homo sapiens ancient ubiquitous protein 1 (AUP1), transcript variant 3, mRNA	NM_181576.1	550	2p13	AUP1	132	1253		2--cis
303	PRSS25	2p12	27429	NM_013247.3	603	1979	Homo sapiens protease, serine, 25 (PRSS25), nuclear gene encoding mitochondrial protein, transcript variant 1, mRNA	2326	96	1	96	1	1561	181	276	Homo sapiens ancient ubiquitous protein 1 (AUP1), transcript variant 2, mRNA	NM_181575.2	550	2p13	AUP1	132	1364		2--cis
304	PRSS25	2p12	27429	NM_145074.1	603	1688	Homo sapiens protease, serine, 25 (PRSS25), nuclear gene encoding mitochondrial protein, transcript variant 2, mRNA	2035	96	1	96	1	1623	181	276	Homo sapiens ancient ubiquitous protein 1 (AUP1), transcript variant 3, mRNA	NM_181576.1	550	2p13	AUP1	132	1253		2--cis
305	PRSS25	2p12	27429	NM_145074.1	603	1688	Homo sapiens protease, serine, 25 (PRSS25), nuclear gene encoding mitochondrial protein, transcript variant 2, mRNA	2035	96	1	96	1	1561	181	276	Homo sapiens ancient ubiquitous protein 1 (AUP1), transcript variant 2, mRNA	NM_181575.2	550	2p13	AUP1	132	1364		2--cis
306	STAB1	3p21.31	23166	NM_015136.1	75	7787	Homo sapiens stabilin 1 (STAB1), mRNA	7870	97	7774	7870	0.98	2057	1960	2057	Homo sapiens hypothetical protein FLJ12442 (FLJ12442), mRNA	NM_022908.1	64943	3p21.31	FLJ12442	412	1974	R	4--cis
307	ARTS-1	5q15	51752	NM_016442.2	98	2944	Homo sapiens type 1 tumor necrosis factor receptor shedding aminopeptidase regulator (ARTS-1), mRNA	5327	99	3772	3870	1	2438	1698	1796	Homo sapiens calpastatin (CAST), transcript variant 1, mRNA	NM_001750.4	831	5q15-q21	CAST	114	2240	R	5--cis
308	ARTS-1	5q15	51752	NM_016442.2	98	2944	Homo sapiens type 1 tumor necrosis factor receptor shedding aminopeptidase regulator (ARTS-1), mRNA	5327	99	3772	3870	1	1889	856	954	Homo sapiens calpastatin (CAST), transcript variant 3, mRNA	NM_173061.1	831	5q15-q21	CAST	103	1395		5--cis
309	ARTS-1	5q15	51752	NM_016442.2	98	2944	Homo sapiens type 1 tumor necrosis factor receptor shedding aminopeptidase regulator (ARTS-1), mRNA	5327	99	3772	3870	1	4296	1673	1771	Homo sapiens calpastatin (CAST), transcript variant 2, mRNA	NM_173060.1	831	5q15-q21	CAST	155	2215		5--cis
310	ARTS-1	5q15	51752	NM_016442.2	98	2944	Homo sapiens type 1 tumor necrosis factor receptor shedding aminopeptidase regulator (ARTS-1), mRNA	5327	99	3772	3870	1	2272	1527	1625	Homo sapiens calpastatin (CAST), transcript variant 4, mRNA	NM_173062.1	831	5q15-q21	CAST	297	2069		5--cis
311	RDBP	6p21.3	7936	NM_002904.4	109	1251	Homo sapiens RD RNA binding protein (RDBP), mRNA	1464	101	1	101	1	4187	88	188	Homo sapiens superkiller viralicidic activity 2-like (S. cerevisiae) (SKIV2L), mRNA	NM_006929.3	6499	6p21	SKIV2L	390	4130		1--cis
312	AP4M1	7q22.1	9179	NM_004722.2	160	1521	Homo sapiens adaptor-related protein complex 4, mu 1 subunit (AP4M1), mRNA	1818	101	1718	1818	1	2383	2283	2383	Homo sapiens TAF6 RNA polymerase II, TATA box binding protein (TBP)-associated factor, 80kDa (TAF6), transcript variant 3, mRNA	NM_139122.1	6878	7q22.1	TAF6	213	2216		6--cis
313	AP4M1	7q22.1	9179	NM_004722.2	160	1521	Homo sapiens adaptor-related protein complex 4, mu 1 subunit (AP4M1), mRNA	1818	101	1718	1818	1	2737	2637	2737	Homo sapiens TAF6 RNA polymerase II, TATA box binding protein (TBP)-associated factor, 80kDa (TAF6), transcript variant 1, mRNA	NM_005641.2	6878	7q22.1	TAF6	537	2570	R	6--cis
314	AP4M1	7q22.1	9179	NM_004722.2	160	1521	Homo sapiens adaptor-related protein complex 4, mu 1 subunit (AP4M1), mRNA	1818	101	1718	1818	1	2707	2607	2707	Homo sapiens TAF6 RNA polymerase II, TATA box binding protein (TBP)-associated factor, 80kDa (TAF6), transcript variant 4, mRNA	NM_139123.1	6878	7q22.1	TAF6	537	2540		6--cis
315	SLC13A1	7q31-q32	6561	NM_022444.3	26	1813	Homo sapiens solute carrier family 13 (sodium/sulfate symporters), member 1 (SLC13A1), mRNA	3811	101	3248	3350	0.98	2341	2239	2341	Homo sapiens hypothetical protein FLJ31434 (FLJ31434), mRNA	NM_152496.1	149175	1p34.2	FLJ31434	289	996		6--trans
316	SLC13A1	7q31-q32	6561	NM_022444.3	26	1813	Homo sapiens solute carrier family 13 (sodium/sulfate symporters), member 1 (SLC13A1), mRNA	3811	101	3248	3350	0.98	1237	679	781	Homo sapiens chemokine (C-C motif) ligand 5 (CCL5), mRNA	NM_002985.2	6352	17q11.2-q12	CCL5	69	344		6--trans
317	FLJ21439	15q14	80208	NM_025137.2	2	7333	Homo sapiens hypothetical protein FLJ21439 (FLJ21439), mRNA	7752	102	7651	7752	1	2443	2323	2424	Homo sapiens eukaryotic translation initiation factor 3, subunit 1 alpha, 35kDa (EIF3S1), mRNA	NM_003758.1	8669	15q15.1	EIF3S1	61	837	R	6--cis
318	SLC13A1	7q31-q32	6561	NM_022444.3	26	1813	Homo sapiens solute carrier family 13 (sodium/sulfate symporters), member 1 (SLC13A1), mRNA	3811	102	3248	3350	0.99	2092	1990	2092	Homo sapiens hypothetical protein FLJ13621 (FLJ13621), mRNA	NM_025009.1	80076	4q12	FLJ13621	235	3657		5--trans
319	SLC13A1	7q31-q32	6561	NM_022444.3	26	1813	Homo sapiens solute carrier family 13 (sodium/sulfate symporters), member 1 (SLC13A1), mRNA	3811	102	3248	3350	0.99	2725	2623	2725	Homo sapiens hypothetical protein LOC134218 (LOC134218), mRNA	NM_194283.1	134218	5p13.3	LOC134218	6	1388		6--trans
320	DKFZp566H0824	1p36.22	54744	NM_017535.1	4019	4381	Homo sapiens hypothetical protein DKFZp566H0824 (DKFZp566H0824), mRNA	4766	102	21	123	0.99	67529	9574	9676	Homo sapiens Xg pseudogene (Y-linked) (XGPY) on chromosome Y	NR_001556.1	7500	Yq11.21	XGPY				--trans
321	TTTY9	yq11.221-q11.222	83864	NR_001530.1			Homo sapiens testis-specific transcript, Y-linked 9 (TTTY9) on chromosome Y	1637	103	141	243	1	1058	681	783	Homo sapiens heat shock transcription factor, Y-linked (HSFY), mRNA	NM_152584.1	86614	yq11.221-q11.222	HSFY	98	709		--trans
322	FLJ25449	3p24.3	151649	NM_144714.1	185	1243	Homo sapiens hypothetical protein MGC27069 (FLJ25449), mRNA	1616	104	1273	1376	1	2352	1397	1500	Homo sapiens RAB5A, member RAS oncogene family (RAB5A), mRNA	NM_004162.3	5868	3p24-p22	RAB5A	377	1024	R	6--cis
323	TNXA	6p21.3	7146	NR_001284.1			Homo sapiens tenascin XA pseudogene (TNXA) on chromosome 6	2023	105	1919	2023	1	2112	1821	1925	Homo sapiens cytochrome P450, family 21, subfamily A, polypeptide 2 (CYP21A2), mRNA	NM_000500.4	1589	6p21.3	CYP21A2	119	1606		--trans
324	RAF1	3p25	5894	NM_002880.1	394	2340	Homo sapiens v-raf-1 murine leukemia viral oncogene homolog 1 (RAF1), mRNA	2977	105	2873	2977	1	2778	2663	2767	Homo sapiens makorin, ring finger protein, 2 (MKRN2), mRNA	NM_014160.3	23609	3p25	MKRN2	57	1307	R	6--cis
325	KDELR2	7p22.2	11014	NM_006854.2	13	651	Homo sapiens KDEL (Lys-Asp-Glu-Leu) endoplasmic reticulum protein retention receptor 2 (KDELR2), mRNA	1153	105	1	105	1	1986	675	779	Homo sapiens hypothetical protein FLJ20306 (FLJ20306), mRNA	NM_017756.1	54889	7p22.2	FLJ20306	715	1101	R	4--cis
326	LOC202802	7q11.23	202802	XM_114560.2	1	2910	Homo sapiens similar to Williams-Beuren syndrome critical region protein 19 (LOC202802), mRNA	945	105	839	945	0.98	978	569	675	Homo sapiens similar to postmeiotic segregation increased 2-like 5 (LOC378121), mRNA	XM_353625.1	378121	7	LOC378121	172	576		4
327	LOC378121	7	378121	XM_353625.1	172	576	Homo sapiens similar to postmeiotic segregation increased 2-like 5 (LOC378121), mRNA	978	106	569	675	0.99	1675	1569	1675	Homo sapiens similar to Williams-Beuren syndrome critical region protein 19 (LOC378127), mRNA	XM_353630.1	378127	7	LOC378127	422	1675		4
328	MRPL36	5p15.3	64979	NM_032479.2	54	365	Homo sapiens mitochondrial ribosomal protein L36 (MRPL36), nuclear gene encoding mitochondrial protein, mRNA	604	107	294	401	0.99	677	1	108	Homo sapiens hypothetical LOC151518 (LOC151518), mRNA	XM_098074.2	151518	2p13.3	LOC151518	23	322		4
329	PSKH1	16q22.1	5681	NM_006742.1	131	1405	Homo sapiens protein serine kinase H1 (PSKH1), mRNA	3460	108	3328	3435	1	1184	1062	1169	Homo sapiens chymotrypsin-like (CTRL), mRNA	NM_001907.1	1506	16q22.1	CTRL	11	805	R	6--cis
330	CHRNE	17p13-p12	1145	NM_000080.1	12	1493	Homo sapiens cholinergic receptor, nicotinic, epsilon polypeptide (CHRNE), mRNA	2457	110	2254	2363	1	4902	4690	4799	Homo sapiens misshapen/NIK-related kinase (MINK), transcript variant 2, mRNA	NM_170663.2	50488	17p13.3	MINK	197	4108		6--cis
331	CHRNE	17p13-p12	1145	NM_000080.1	12	1493	Homo sapiens cholinergic receptor, nicotinic, epsilon polypeptide (CHRNE), mRNA	2457	110	2254	2363	1	4989	4777	4886	Homo sapiens misshapen/NIK-related kinase (MINK), transcript variant 3, mRNA	NM_153827.2	50488	17p13.3	MINK	197	4195		6--cis
332	CHRNE	17p13-p12	1145	NM_000080.1	12	1493	Homo sapiens cholinergic receptor, nicotinic, epsilon polypeptide (CHRNE), mRNA	2457	110	2254	2363	1	4878	4666	4775	Homo sapiens misshapen/NIK-related kinase (MINK), transcript variant 1, mRNA	NM_015716.2	50488	17p13.3	MINK	197	4084		6--cis
333	NPR2	9p21-p12	4882	NM_000907.1	1	2988	Homo sapiens natriuretic peptide receptor B/guanylate cyclase B (atrionatriuretic peptide receptor B) (NPR2), mRNA	3482	110	3174	3283	1	2010	1378	1487	Homo sapiens sperm associated antigen 8 (SPAG8), transcript variant 2, mRNA	NM_172312.1	26206	9p13.3	SPAG8	116	1621		5--cis
334	OPHN1	xq12	4983	NM_002547.1	639	3047	Homo sapiens oligophrenin 1 (OPHN1), mRNA	7350	110	7005	7115	0.99	1293	946	1056	Homo sapiens hypothetical gene supported by AK097777; BC039313; BC040613 (LOC375127), mRNA	XM_351383.1	375127	22q11.21	LOC375127	181	933		6
335	OPHN1	xq12	4983	NM_002547.1	639	3047	Homo sapiens oligophrenin 1 (OPHN1), mRNA	7350	110	7005	7115	0.99	1931	206	316	Homo sapiens hypothetical LOC284859 (LOC284859), mRNA	XM_209384.2	284859	22q11.21	LOC284859	185	1219		5
336	OPHN1	xq12	4983	NM_002547.1	639	3047	Homo sapiens oligophrenin 1 (OPHN1), mRNA	7350	110	7005	7115	0.99	3106	1382	1492	Homo sapiens similar to Nucleosome binding protein 1 (Nucleosome binding protein 45) (NBP-45) (GARP45 protein) (LOC284873), mRNA	XM_209412.3	284873	22q11.22	LOC284873	77	1369		6
337	OPHN1	xq12	4983	NM_002547.1	639	3047	Homo sapiens oligophrenin 1 (OPHN1), mRNA	7350	110	7005	7115	0.99	3104	1382	1492	Homo sapiens similar to Nucleosome binding protein 1 (Nucleosome binding protein 45) (NBP-45) (GARP45 protein) (LOC375139), mRNA	XM_351392.1	375139	22q11.22	LOC375139	77	1369		6
338	NPR2	9p21-p12	4882	NM_003995.2	1	3144	Homo sapiens natriuretic peptide receptor B/guanylate cyclase B (atrionatriuretic peptide receptor B) (NPR2), mRNA	3411	110	3103	3212	1	2010	1378	1487	Homo sapiens sperm associated antigen 8 (SPAG8), transcript variant 2, mRNA	NM_172312.1	26206	9p13.3	SPAG8	116	1621		4--cis
339	AP4M1	7q22.1	9179	NM_004722.2	160	1521	Homo sapiens adaptor-related protein complex 4, mu 1 subunit (AP4M1), mRNA	1818	110	1709	1818	1	2441	2313	2422	Homo sapiens TAF6 RNA polymerase II, TATA box binding protein (TBP)-associated factor, 80kDa (TAF6), transcript variant 2, mRNA	NM_139315.1	6878	7q22.1	TAF6	213	2246		6--cis
340	TDGF1	3p21.31	6997	NM_003212.1	248	814	Homo sapiens teratocarcinoma-derived growth factor 1 (TDGF1), mRNA	2033	110	586	695	1	1946	23	132	Homo sapiens leucine-rich repeat-containing 2 (LRRC2), mRNA	NM_024750.2	79442	3p21.31	LRRC2	166	1281		2--cis
341	WDR6	15q21	11180	NM_052825.1	40	690	Homo sapiens WD repeat domain 6 (WDR6), transcript variant 3, mRNA	746	111	612	722	1	2987	2618	2728	Homo sapiens hypothetical protein FLJ10496 (FLJ10496), mRNA	NM_018114.2	55152	3p21.31	DALRD3	526	1656		5--trans
342	P2RY11	19p13.2	5032	NM_002566.3	202	1326	Homo sapiens purinergic receptor P2Y, G-protein coupled, 11 (P2RY11), mRNA	1795	111	1405	1516	0.99	1115	957	1068	Homo sapiens eukaryotic translation initiation factor 3, subunit 4 delta, 44kDa (EIF3S4), mRNA	NM_003755.1	8666	19p13.2	EIF3S4	51	1013	R	5--cis
343	COMT	22q11.21	1312	NM_000754.2	203	1018	Homo sapiens catechol-O-methyltransferase (COMT), transcript variant MB-COMT, mRNA	1289	112	1	112	1	2180	96	207	Homo sapiens thioredoxin reductase 2 (TXNRD2), nuclear gene encoding mitochondrial protein, transcript variant 1, mRNA	NM_006440.2	10587	22q11.21	TXNRD2	190	1764	R	2--cis
344	P2RXL1	22q11.21	9127	NM_005446.1	46	1341	Homo sapiens purinergic receptor P2X-like 1, orphan receptor (P2RXL1), mRNA	3552	112	3441	3552	1	2325	2214	2325	Homo sapiens solute carrier family 7 (cationic amino acid transporter, y+ system), member 4 (SLC7A4), mRNA	NM_004173.1	6545	22q11.21	SLC7A4	79	1989	R	6--cis
345	RBM15	1p13	64783	NM_022768.3	84	3017	Homo sapiens RNA binding motif protein 15 (RBM15), mRNA	3423	112	2946	3057	1	1753	508	619	Homo sapiens PRO1575 protein (PRO1575), mRNA	NM_014092.1	29011	1p13.2	PRO1575	999	1175		2--cis
346	ERCC1	19q13.2-q13.3	2067	NM_001983.1	147	1040	Homo sapiens excision repair cross-complementing rodent repair deficiency, complementation group 1 (includes overlapping antisense sequence) (ERCC1), mRNA	1097	112	986	1097	1	3286	2134	2245	Homo sapiens CD3-epsilon-associated protein; antisense to ERCC-1 (ASE-1), mRNA	NM_012099.1	10849	19q13.3	ASE-1	489	2021	R	5--cis
347	SLC4A1AP	2p23.3	22950	NM_018158.1	283	2673	Homo sapiens solute carrier family 4 (anion exchanger), member 1, adaptor protein (SLC4A1AP), mRNA	2954	112	1	112	1	4261	1	112	Homo sapiens SPTF-associated factor 65 gamma (STAF65(gamma)), mRNA	NM_014860.1	9913	2pter-p25.1	STAF65(gamma)	344	1588		1--cis
348	DHPS	19p13.2-p13.1	1725	NM_001930.2	98	1207	Homo sapiens deoxyhypusine synthase (DHPS), transcript variant 1, mRNA	1351	113	1213	1325	1	1161	1026	1138	Homo sapiens hypothetical protein MGC4238 (MGC4238), mRNA	NM_032332.1	84292	19p13.2	MGC4238	22	969		6--cis
349	DHPS	19p13.2-p13.1	1725	NM_013407.1	98	1039	Homo sapiens deoxyhypusine synthase (DHPS), transcript variant 3, mRNA	1183	113	1045	1157	1	1161	1026	1138	Homo sapiens hypothetical protein MGC4238 (MGC4238), mRNA	NM_032332.1	84292	19p13.2	MGC4238	22	969		6--cis
350	DHPS	19p13.2-p13.1	1725	NM_013406.1	98	1066	Homo sapiens deoxyhypusine synthase (DHPS), transcript variant 2, mRNA	1210	113	1072	1184	1	1161	1026	1138	Homo sapiens hypothetical protein MGC4238 (MGC4238), mRNA	NM_032332.1	84292	19p13.2	MGC4238	22	969		6--cis
351	VIP	19p13.12	27151	NM_015692.1	18	5675	Homo sapiens alpha-2 macroglobulin family protein VIP (VIP), mRNA	5852	113	4971	5083	1	4895	3823	3935	Homo sapiens coagulation factor II (thrombin) receptor-like 3 (F2RL3), mRNA	NM_003950.1	9002	19p12	F2RL3	176	1333	R	5--cis
352	TIMM9	14q21	26520	NM_012460.2	427	696	Homo sapiens translocase of inner mitochondrial membrane 9 homolog (yeast) (TIMM9), mRNA	1108	113	1	113	1	5064	1	113	Homo sapiens KIAA0586 gene product (KIAA0586), mRNA	NM_014749.1	9786	14q23.1	KIAA0586	259	4773	R	1--cis
353	MGC5242	7q33	78996	NM_024033.1	267	656	Homo sapiens hypothetical protein MGC5242 (MGC5242), mRNA	1498	114	1369	1482	1	1680	1567	1680	Homo sapiens hypothetical protein FLJ11000 (FLJ11000), mRNA	NM_018295.1	55281	7q33	FLJ11000	224	781	R	6--cis
354	ASMTL	xp22.3;	8623	NM_004192.1	1	1890	Homo sapiens acetylserotonin O-methyltransferase-like (ASMTL), mRNA	1890	115	1520	1635	0.99	948	308	423	Homo sapiens hypothetical protein FLJ13330 (FLJ13330), mRNA	NM_025091.2	80161	xp22.33;	FLJ13330	54	593	R	4--cis
355	AFAP	4p16	60312	NM_021638.2	219	2411	Homo sapiens actin filament associated protein (AFAP), mRNA	7280	115	1530	1645	0.99	959	-211	-96	Homo sapiens hypothetical protein MGC10820 (MGC10820), mRNA	NM_032648.1	84734	1p34.3	MGC10820	457	681		2--trans
356	MGC10981	4p16.1	84740	NM_032654.1	194	361	Homo sapiens hypothetical protein MGC10981 (MGC10981), mRNA	1685	115	1504	1619	0.99	7280	1530	1645	Homo sapiens actin filament associated protein (AFAP), mRNA	NM_021638.2	60312	4p16	AFAP	219	2411		5
357	NNT	5p13.1-5cen	23530	NM_012343.2	223	3483	Homo sapiens nicotinamide nucleotide transhydrogenase (NNT), mRNA	4600	115	55	169	1	819	475	589	Homo sapiens LOC375445 (LOC375445), mRNA	XM_353371.1	375445	5p12	LOC375445	1	636		2
358	HNRPH3	10q22	3189	NM_012207.1	119	1159	Homo sapiens heterogeneous nuclear ribonucleoprotein H3 (2H9) (HNRPH3), transcript variant 2H9, mRNA	2316	117	758	874	1	2080	1897	2013	Homo sapiens RUN and FYVE domain containing 2 (RUFY2), mRNA	NM_017987.2	55680	10q22.1	RUFY2	210	2177	R	4--cis
359	CFL1	11q13	1072	NM_005507.1	235	735	Homo sapiens cofilin 1 (non-muscle) (CFL1), mRNA	1059	117	54	170	1	2411	1647	1763	Homo sapiens hypothetical protein FLJ30934 (FLJ30934), mRNA	NM_152760.1	254122	11q13.1	FLJ30934	88	921	R	3--cis
360	HNRPH3	10q22	3189	NM_021644.2	119	1114	Homo sapiens heterogeneous nuclear ribonucleoprotein H3 (2H9) (HNRPH3), transcript variant 2H9A, mRNA	2271	117	713	829	1	2080	1897	2013	Homo sapiens RUN and FYVE domain containing 2 (RUFY2), mRNA	NM_017987.2	55680	10q22.1	RUFY2	210	2177		4--cis
361	NOL3	16q21-q23	8996	NM_003946.3	89	715	Homo sapiens nucleolar protein 3 (apoptosis repressor with CARD domain) (NOL3), mRNA	1402	118	1265	1382	1	6026	5909	6026	Homo sapiens hypothetical protein LOC283849 (LOC283849), mRNA	NM_178516.2	283849	16q22.1	LOC283849	214	2454	R	6--cis
362	DCBLD1	6q22.31	285761	NM_173674.1	126	1745	Homo sapiens discoidin, CUB and LCCL domain containing 1 (DCBLD1), mRNA	2010	118	1739	1857	0.99	1465	989	1107	Homo sapiens golgi associated PDZ and coiled-coil motif containing (GOPC), mRNA	NM_020399.1	57120	6q21	GOPC	77	1465		4--cis
363	MGC8902	1q21.3	284565	NM_173638.2	490	2502	Homo sapiens hypothetical protein MGC8902 (MGC8902), mRNA	4046	118	2831	2949	0.99	6234	4652	4770	Homo sapiens similar to KIAA0454 protein (LOC376745), mRNA	XM_290895.2	376745	1	LOC376745	1	6234		5
364	DJ328E19.C1.1	1q12-1q21.2	25832	NM_015383.1	18	2783	Homo sapiens hypothetical protein DJ328E19.C1.1 (DJ328E19.C1.1), mRNA	3689	118	3112	3230	0.99	6234	4652	4770	Homo sapiens similar to KIAA0454 protein (LOC376745), mRNA	XM_290895.2	376745	1	LOC376745	1	6234		5
365	LOC375013	1q21.2	375013	XM_086515.8	197	4489	Homo sapiens similar to AB25 (LOC375013), mRNA	6003	118	4818	4936	0.99	6234	4652	4770	Homo sapiens similar to KIAA0454 protein (LOC376745), mRNA	XM_290895.2	376745	1	LOC376745	1	6234		5
366	G72	13q33.2	267012	NM_172370.1	47	508	Homo sapiens putative protein LG72 (G72), mRNA	1009	119	595	713	1	2482	262	380	Homo sapiens putative protein LG30 (G30), mRNA	NM_172368.1	282706	13q33.2	G30	359	574	R	5--cis
367	RAB3B	1p32-p31	5865	NM_002867.2	126	785	Homo sapiens RAB3B, member RAS oncogene family (RAB3B), mRNA	1565	119	1429	1547	1	67529	9747	9865	Homo sapiens Xg pseudogene (Y-linked) (XGPY) on chromosome Y	NR_001556.1	7500	Yq11.21	XGPY				--trans
368	LOC375011	1q21.2	375011	XM_351284.1	1	2076	Homo sapiens similar to Hypothetical protein MGC8902 (LOC375011), mRNA	3593	119	2405	2523	1	6234	4652	4770	Homo sapiens similar to KIAA0454 protein (LOC376745), mRNA	XM_290895.2	376745	1	LOC376745	1	6234		5
369	KLF3	4p14	51274	NM_016531.2	308	1345	Homo sapiens Kruppel-like factor 3 (basic) (KLF3), mRNA	1823	120	2	121	1	2368	167	286	Homo sapiens hypothetical protein FLJ13197 (FLJ13197), mRNA	NM_024614.1	79667	4p14	FLJ13197	93	500		2--cis
370	ING2	Xq12	27160	NM_058171.1	203	331	Homo sapiens inhibitor of growth family, member 2 (ING2), mRNA	772	122	487	610	0.98	30293	14739	14862	Homo sapiens aldehyde oxidase 2 (AOX2) on chromosome 2	NR_001557.1	344454	2q33.1	AOX2				--trans
371	STK19	6p21.3	8859	NM_004197.1	129	1223	Homo sapiens serine/threonine kinase 19 (STK19), transcript variant 1, mRNA	1620	124	60	183	1	1590	1	124	Homo sapiens dom-3 homolog Z (C. elegans) (DOM3Z), transcript variant 2, mRNA	NM_005510.2	1797	6p21.3	DOM3Z	334	1524		2--cis
372	STK19	6p21.3	8859	NM_004197.1	129	1223	Homo sapiens serine/threonine kinase 19 (STK19), transcript variant 1, mRNA	1620	124	60	183	1	1176	1	124	Homo sapiens dom-3 homolog Z (C. elegans) (DOM3Z), transcript variant 1, mRNA	NM_032419.1	1797	6p21.3	DOM3Z	130	1110		2--cis
373	DOM3Z	6p21.3	1797	NM_005510.2	334	1524	Homo sapiens dom-3 homolog Z (C. elegans) (DOM3Z), transcript variant 2, mRNA	1386	124	1	124	1	1632	60	183	Homo sapiens serine/threonine kinase 19 (STK19), transcript variant 2, mRNA	NM_032454.1	8859	6p21.3	STK19	129	1235		2--cis
374	DOM3Z	6p21.3	1797	NM_032419.1	130	1110	Homo sapiens dom-3 homolog Z (C. elegans) (DOM3Z), transcript variant 1, mRNA	1176	124	1	124	1	1632	60	183	Homo sapiens serine/threonine kinase 19 (STK19), transcript variant 2, mRNA	NM_032454.1	8859	6p21.3	STK19	129	1235		2--cis
375	LOC135521	6q12	135521	XM_059776.4	1	486	Homo sapiens similar to FK506-binding protein 1A; FK506-binding protein 1; FK506-binding protein 1A (12kD); FK506-binding protein, T-cell, 12-kD; protein kinase C inhibitor 2; peptidyl-prolyl cis-trans isomerase; rotamase; immunophilin FKBP12; FK506 binding pro... (LOC135521), mRNA	662	125	457	581	1	1461	1337	1461	Homo sapiens similar to chromosome 15 open reading frame 2 (LOC377397), mRNA	XM_352617.1	377397	6q12	LOC377397	1	1461		4
376	DNM1L	12p11.21	10059	NM_012062.2	73	2283	Homo sapiens dynamin 1-like (DNM1L), transcript variant 1, mRNA	3293	127	3024	3151	0.98	1944	1812	1940	Homo sapiens CGI-04 protein (CGI-04), mRNA	NM_015936.1	51067	12p11.21	CGI-04	6	1436		6--cis
377	FDPS	1q22	2224	NM_002004.1	9	1268	Homo sapiens farnesyl diphosphate synthase (farnesyl pyrophosphate synthetase, dimethylallyltranstransferase, geranyltranstransferase) (FDPS), mRNA	1430	128	1047	1174	1	1838	437	564	Homo sapiens hypothetical protein FLJ35976 (FLJ35976), mRNA	NM_173639.1	284618	1q22	FLJ35976	59	601	R	4--cis
378	FANCD2	3p26	2177	NM_033084.2	64	4479	Homo sapiens Fanconi anemia, complementation group D2 (FANCD2), mRNA	5189	128	3160	3288	0.99	1105	869	997	Homo sapiens hypothetical protein MGC40179 (MGC40179), mRNA	NM_173472.1	115795	3p25.3	MGC40179	226	759		5--cis
379	CG018	13q12-q13	90634	NM_052818.1	429	842	Homo sapiens hypothetical gene CG018 (CG018), mRNA	2107	129	289	417	1	1423	1193	1321	Homo sapiens PRO0297 protein (PRO0297), mRNA	NM_014081.2	29000	13q12.3	PRO0297	503	784		3--cis
380	LRIG1	3p14	26018	NM_015541.1	15	3296	Homo sapiens leucine-rich repeats and immunoglobulin-like domains 1 (LRIG1), mRNA	5287	130	5140	5269	1	1873	1731	1860	Homo sapiens hypothetical protein LOC115286 (LOC115286), mRNA	NM_173471.1	115286	3p14.3	LOC115286	180	740		6--cis
381	MRPL43	10q24.31	84545	NM_176794.1	73	780	Homo sapiens mitochondrial ribosomal protein L43 (MRPL43), nuclear gene encoding mitochondrial protein, transcript variant 4, mRNA	894	132	534	665	1	4400	2732	2863	Homo sapiens sema domain, immunoglobulin domain (Ig), transmembrane domain (TM) and short cytoplasmic domain, (semaphorin) 4G (SEMA4G), mRNA	NM_017893.2	57715	10q24.32	SEMA4G	385	2916		4--cis
382	PLGL	2p11-q11	5342	NM_002665.2	68	358	Homo sapiens plasminogen-like (PLGL), mRNA	1180	133	832	964	1	4888	4756	4888	Homo sapiens similar to RAN-binding protein 2-like 1 isoform 1; sperm membrane protein BS-63; RAN-binding protein 2-like 1 (LOC339749), mRNA	XM_290997.3	339749	2p11.2	LOC339749	557	4792		5
383	KHK	2p23.3-p23.2	3795	NM_000221.1	9	905	Homo sapiens ketohexokinase (fructokinase) (KHK), transcript variant a, mRNA	1899	136	1753	1889	0.99	1887	1717	1852	Homo sapiens cell growth regulator with EF hand domain 1 (CGREF1), mRNA	NM_006569.2	10669	2p23.3	CGREF1	270	1175	R	6--cis
384	KHK	2p23.3-p23.2	3795	NM_006488.1	9	905	Homo sapiens ketohexokinase (fructokinase) (KHK), transcript variant b, mRNA	1899	136	1753	1889	0.99	1887	1717	1852	Homo sapiens cell growth regulator with EF hand domain 1 (CGREF1), mRNA	NM_006569.2	10669	2p23.3	CGREF1	270	1175		6--cis
385	MYL5	4p16.3	4636	NM_002477.1	106	627	Homo sapiens myosin, light polypeptide 5, regulatory (MYL5), mRNA	661	138	524	661	1	1935	1667	1804	Homo sapiens hypothetical protein FLJ22269 (FLJ22269), mRNA	NM_032219.2	84179	4p16.3	FLJ22269	58	1737	R	4--cis
386	GBA2	9p13.2	57704	NM_020944.2	525	3308	Homo sapiens glucosidase, beta (bile acid) 2 (GBA2), mRNA	3639	138	3473	3610	1	1837	1695	1832	Homo sapiens cAMP responsive element binding protein 3 (luman) (CREB3), mRNA	NM_006368.3	10488	9pter-p22.1	CREB3	454	1569	R	6--cis
387	BAL	3q13-q21	83666	NM_031458.1	229	2793	Homo sapiens B aggressive lymphoma gene (BAL), mRNA	3243	139	1	139	1	4926	21	159	Homo sapiens rhysin 2 (LOC151636), mRNA	NM_138287.2	151636	3q21.1	LOC151636	9	2231	R	2--cis
388	HIP2	4p14	3093	NM_005339.3	78	680	Homo sapiens huntingtin interacting protein 2 (HIP2), mRNA	2208	140	1	140	1	1343	64	203	Homo sapiens hypothetical protein MGC12679 (MGC12679), mRNA	NM_032733.1	84819	4p14	MGC12679	116	235		4--cis
389	BM039	16q23.2	55839	NM_018455.2	737	1351	Homo sapiens uncharacterized bone marrow protein BM039 (BM039), mRNA	1414	142	190	332	0.99	716	1	142	Homo sapiens DC13 protein (DC13), mRNA	NM_020188.1	56942	16q23.2	DC13	204	443	R	1--cis
390	IDUA	4p16.3	3425	NM_000203.1	89	2050	Homo sapiens iduronidase, alpha-L- (IDUA), mRNA	2155	143	246	388	1	3405	3111	3253	Homo sapiens solute carrier family 26 (sulfate transporter), member 1 (SLC26A1), transcript variant 1, mRNA	NM_022042.2	10861	4p16.3	SLC26A1	123	2228	R	5--cis
391	COPA	1q23-q25	1314	NM_004371.2	467	4141	Homo sapiens coatomer protein complex, subunit alpha (COPA), mRNA	5064	143	223	365	1	2949	18	160	Homo sapiens nicastrin (NCSTN), mRNA	NM_015331.1	23385	1q22-q23	NCSTN	125	2254	R	2--cis
392	MRPS7	17q25	51081	NM_015971.2	193	921	Homo sapiens mitochondrial ribosomal protein S7 (MRPS7), nuclear gene encoding mitochondrial protein, mRNA	1393	146	1226	1371	1	1433	1267	1412	Homo sapiens AD023 protein (AD023), mRNA	NM_020679.2	57409	17q25.2	AD023	130	900	R	6--cis
393	MGC2574	11q12.2	79080	NM_024098.1	56	1138	Homo sapiens hypothetical protein MGC2574 (MGC2574), mRNA	1910	147	1747	1893	1	2901	2755	2901	Homo sapiens G protein-coupled receptor 44 (GPR44), mRNA	NM_004778.1	11251	11q12-q13.3	GPR44	113	1300	R	6--cis
394	MGC16153	9p24.2	84850	NM_032764.2	167	343	Homo sapiens hypothetical protein MGC16153 (MGC16153), mRNA	747	147	46	192	1	3133	1711	1857	Homo sapiens hypothetical protein MGC33662 (MGC33662), mRNA	NM_152629.2	169792	9p24.2	MGC33662	195	2522	R	4--cis
395	FLJ21742	19p13.12	84167	NM_032207.1	55	2028	Homo sapiens hypothetical protein FLJ21742 (FLJ21742), mRNA	3345	148	2339	2486	1	4105	2257	2404	Homo sapiens calcium homeostasis endoplasmic reticulum protein (CHERP), mRNA	NM_006387.4	10523	19p13.1	CHERP	156	2810		5--cis
396	RPN2	20q12-q13.1	6185	NM_002951.2	289	2184	Homo sapiens ribophorin II (RPN2), mRNA	2509	150	154	303	1	2029	247	396	Homo sapiens chromosome 20 open reading frame 132 (C20orf132), mRNA	NM_152503.1	140699	20q11.22	C20orf132	92	3250	R	4--cis
397	SPA17	11q24.2	53340	NM_017425.2	136	591	Homo sapiens sperm autoantigenic protein 17 (SPA17), mRNA	954	150	126	275	1	1990	225	374	Homo sapiens cytosolic sialic acid 9-O-acetylesterase homolog (CSE-C), mRNA	NM_018978.1	54414	11q24	CSE-C	410	1876	R	2--cis
398	SPATA9	5q15	83890	NM_031952.1	157	921	Homo sapiens spermatogenesis associated 9 (SPATA9), transcript variant 1, mRNA	1595	150	875	1024	1	1425	1202	1351	Homo sapiens LOC317671 (LOC317671), mRNA	NM_173362.1	317671	5q15	LOC317671	1391	1864		2--cis
399	POLR3K	16p13.3	51728	NM_016310.2	40	366	Homo sapiens polymerase (RNA) III (DNA directed) polypeptide K, 12.3 kDa (POLR3K), mRNA	796	152	1	152	1	1704	468	619	Homo sapiens chromosome 16 open reading frame 33 (C16orf33), mRNA	NM_024571.1	79622	16p13.3	C16orf33	975	1373	R	2--cis
400	MMRP19	11p13	51074	NM_015957.1	78	806	Homo sapiens likely ortholog of mouse monocyte macrophage 19 (MMRP19), mRNA	1226	152	652	804	0.99	385	233	385	Homo sapiens LOC375752 (LOC375752), mRNA	XM_353485.1	375752	9q32	LOC375752	44	385		2
401	B3GAT2	6q13	135152	NM_080742.1	1	972	Homo sapiens beta-1,3-glucuronyltransferase 2 (glucuronosyltransferase S) (B3GAT2), mRNA	972	153	735	887	1	3194	2942	3094	Homo sapiens stromal membrane-associated protein 1 (SMAP1), mRNA	NM_021940.2	60682	6q12-q13	SMAP1	126	1448		5--cis
402	EVC	4p16	2121	NM_014556.2	185	3163	Homo sapiens Ellis van Creveld syndrome (EVC), transcript variant 1, mRNA	7090	154	6534	6687	1	2928	1496	1649	Homo sapiens collapsin response mediator protein 1 (CRMP1), mRNA	NM_001313.2	1400	4p16.1-p15	CRMP1	323	2041	R	5--cis
403	GALGT	12q13.3	2583	NM_001478.2	434	2035	Homo sapiens UDP-N-acetyl-alpha-D-galactosamine:(N-acetylneuraminyl)-galactosylglucosylceramide N-acetylgalactosaminyltransferase (GalNAc-T) (GALGT), mRNA	2885	155	2628	2783	0.99	3008	2835	2989	Homo sapiens solute carrier family 26, member 10 (SLC26A10), mRNA	NM_133489.1	65012	12q13	SLC26A10	2220	2828		6--cis
404	PDGFA	7p22	5154	NM_002607.2	839	1474	Homo sapiens platelet-derived growth factor alpha polypeptide (PDGFA), transcript variant 1, mRNA	2797	158	1549	1706	1	540	383	540	Homo sapiens similar to Platelet-derived growth factor, A chain precursor (PDGF A-chain) (Platelet-derived growth factor alpha polypeptide) (PDGF-1) (LOC377602), mRNA	XM_352703.1	377602	7	LOC377602	1	540		5
405	PDGFA	7p22	5154	NM_033023.1	839	1429	Homo sapiens platelet-derived growth factor alpha polypeptide (PDGFA), transcript variant 2, mRNA	2740	158	1492	1649	1	540	383	540	Homo sapiens similar to Platelet-derived growth factor, A chain precursor (PDGF A-chain) (Platelet-derived growth factor alpha polypeptide) (PDGF-1) (LOC377602), mRNA	XM_352703.1	377602	7	LOC377602	1	540		5
406	GBL	16p13.3	64223	NM_022372.2	74	1057	Homo sapiens G protein beta subunit-like (GBL), mRNA	1817	158	1575	1732	1	1013	816	973	Homo sapiens hypothetical protein MGC21830 (MGC21830), mRNA	NM_182563.2	283870	16p13.3	MGC21830	178	864		5--cis
407	TTTY2	yp11.2	60439	NR_001536.1			Homo sapiens testis-specific transcript, Y-linked 2 (TTTY2) on chromosome Y	3177	159	2053	2211	1	659	-241	-83	Homo sapiens testis-specific transcript, Y-linked 13 (TTTY13) on chromosome Y	NR_001537.1	83868	yq11.223	TTTY13				--trans
408	TTTY1	yp11.2	50858	NR_001538.1			Homo sapiens testis-specific transcript, Y-linked 1 (TTTY1) on chromosome Y	920	159	720	878	1	3177	2053	2211	Homo sapiens testis-specific transcript, Y-linked 2 (TTTY2) on chromosome Y	NR_001536.1	60439	yp11.2	TTTY2				--cis
409	C14orf44	14q24.2	145483	NM_152445.1	107	2050	Homo sapiens chromosome 14 open reading frame 44 (C14orf44), mRNA	2304	160	1	160	1	1553	34	193	Homo sapiens coenzyme Q6 homolog (yeast) (COQ6), transcript variant 2, mRNA	NM_182480.1	51004	14q24.2	COQ6	245	1426	R	2--cis
410	DMTF1	7q21	9988	NM_021145.1	510	2792	Homo sapiens cyclin D binding myb-like transcription factor 1 (DMTF1), mRNA	3767	162	3581	3742	1	1083	882	1043	Homo sapiens chromosome 7 open reading frame 23 (C7orf23), mRNA	NM_024315.2	79161	7q21.1-q21.2	C7orf23	213	569	R	6--cis
411	TIMM13	19p13.3	26517	NM_012458.2	345	632	Homo sapiens translocase of inner mitochondrial membrane 13 homolog (yeast) (TIMM13), nuclear gene encoding mitochondrial protein, mRNA	1977	163	1492	1654	1	3180	3018	3180	Homo sapiens polyserase 1 (LOC360200), mRNA	NM_182973.1	360200	19p13.3	LOC360200	1	3180	R	5--cis
412	FLJ25059	11p14.1	196294	NM_144981.1	197	697	Homo sapiens hypothetical protein FLJ25059 (FLJ25059), mRNA	795	169	627	795	1	2393	1946	2114	Homo sapiens hypothetical protein LOC120526 (LOC120526), mRNA	NM_181706.2	120526	11p14.1	LOC120526	63	509	R	5--cis
413	RPL41	12q13	6171	NM_021104.1	84	161	Homo sapiens ribosomal protein L41 (RPL41), mRNA	478	171	268	438	1	364	1	171	Homo sapiens similar to Very hypothetical protein (LOC374789), mRNA	XM_351116.1	374789	17q11.2	LOC374789	89	364		5
414	LOC375637	7	375637	XM_353441.1	1	705	Homo sapiens LOC375637 (LOC375637), mRNA	705	171	36	206	1	981	718	888	Homo sapiens similar to cAMP-dependent protein kinase type I-beta regulatory chain (LOC378214), mRNA	XM_353715.1	378214	7	LOC378214	1	981		4
415	IDI1	10p15.3	3422	NM_004508.1	119	973	Homo sapiens isopentenyl-diphosphate delta isomerase (IDI1), mRNA	1807	173	24	196	1	918	693	865	Homo sapiens uncharacterized hypothalamus protein HT009 (HT009), mRNA	NM_018470.1	55853	10p15.3	HT009	153	719	R	4--cis
416	MRPL43	10q24.31	84545	NM_176792.1	73	720	Homo sapiens mitochondrial ribosomal protein L43 (MRPL43), nuclear gene encoding mitochondrial protein, transcript variant 2, mRNA	2188	173	701	873	1	4400	1196	1368	Homo sapiens sema domain, immunoglobulin domain (Ig), transmembrane domain (TM) and short cytoplasmic domain, (semaphorin) 4G (SEMA4G), mRNA	NM_017893.2	57715	10q24.32	SEMA4G	385	2916		4--cis
417	GATS	7q22.1	352954	NM_178831.2	8	499	Homo sapiens opposite strand transcription unit to STAG3 (GATS), mRNA	4469	177	2204	2381	0.99	4290	3484	3661	Homo sapiens stromal antigen 3 (STAG3), mRNA	NM_012447.1	10734	7q22.1	STAG3	156	3833		5--cis
418	MGC26744	4q22.1	132989	NM_144645.1	290	643	Homo sapiens hypothetical protein MGC26744 (MGC26744), mRNA	845	178	649	829	0.98	2457	58	236	Homo sapiens chromosome 7 open reading frame 28A (C7orf28A), mRNA	NM_015622.4	51622	7p22.2	C7orf28A	91	1539		5--trans
419	C10orf7	10p13	8872	NM_006023.1	281	1291	Homo sapiens chromosome 10 open reading frame 7 (C10orf7), mRNA	1542	179	1	179	1	1224	1	179	Homo sapiens nudix (nucleoside diphosphate linked moiety X)-type motif 5 (NUDT5), mRNA	NM_014142.2	11164	10p14-p13	NUDT5	417	1076	R	1--cis
420	RGSL2	1q25.2	84227	NM_032267.1	10	1629	Homo sapiens regulator of G-protein signalling like 2 (RGSL2), mRNA	2011	181	1804	1986	0.98	30293	14582	14764	Homo sapiens aldehyde oxidase 2 (AOX2) on chromosome 2	NR_001557.1	344454	2q33.1	AOX2				--trans
421	RGSL2	1q25.2	84227	NM_032267.1	10	1629	Homo sapiens regulator of G-protein signalling like 2 (RGSL2), mRNA	2011	181	1804	1986	0.98	3514	2113	2295	Homo sapiens O-acyltransferase (membrane bound) domain containing 1 (OACT1), mRNA	XM_351649.1	154141	6p22.3	OACT1	1	1941		6
422	NEB	2q22	4703	NM_004543.2	399	20408	Homo sapiens nebulin (NEB), mRNA	20839	183	1436	1619	0.99	479	-20788	-20605	Homo sapiens NADH dehydrogenase (ubiquinone) 1 alpha subcomplex, 1, 7.5kDa (NDUFA1), nuclear gene encoding mitochondrial protein, mRNA	NM_004541.2	4694	xq24	NDUFA1	143	355		2--trans
423	NME7	1q24	29922	NM_197972.1	316	1338	Homo sapiens non-metastatic cells 7, protein expressed in (nucleoside-diphosphate kinase) (NME7), transcript variant 2, mRNA	1615	183	1404	1586	1	2181	1980	2162	Homo sapiens ATPase, Na+/K+ transporting, beta 1 polypeptide (ATP1B1), mRNA	NM_001677.2	481	1q24	ATP1B1	122	1033		6--cis
424	C14orf45	14q24.2	80127	NM_025057.1	60	746	Homo sapiens chromosome 14 open reading frame 45 (C14orf45), mRNA	2157	184	1226	1409	1	2183	1322	1505	Homo sapiens aldehyde dehydrogenase 6 family, member A1 (ALDH6A1), nuclear gene encoding mitochondrial protein, mRNA	NM_005589.2	4329	14q24.3	ALDH6A1	100	1707	R	5--cis
425	C21orf85	21q22.3	114039	NM_153753.1	1547	1837	Homo sapiens chromosome 21 open reading frame 85 (C21orf85), mRNA	2283	184	116	299	1	6113	5462	5645	Homo sapiens MCM3 minichromosome maintenance deficient 3 (S. cerevisiae) associated protein (MCM3AP), mRNA	NM_003906.3	8888	21q22.3	MCM3AP	37	5979		2--cis
426	NME7	1q24	29922	NM_013330.3	239	1369	Homo sapiens non-metastatic cells 7, protein expressed in (nucleoside-diphosphate kinase) (NME7), transcript variant 1, mRNA	1646	187	1435	1621	1	2181	1976	2162	Homo sapiens ATPase, Na+/K+ transporting, beta 1 polypeptide (ATP1B1), mRNA	NM_001677.2	481	1q24	ATP1B1	122	1033		6--cis
427	SARS2	19q13.2	54938	NM_017827.2	161	1717	Homo sapiens seryl-tRNA synthetase 2 (SARS2), mRNA	2067	189	1	189	1	1116	1	189	Homo sapiens mitochondrial ribosomal protein S12 (MRPS12), nuclear gene encoding mitochondrial protein, transcript variant 2, mRNA	NM_033362.2	6183	19q13.1-q13.2	MRPS12	311	727	R	2--cis
428	XRCC3	14q32.3	7517	NM_005432.2	354	1394	Homo sapiens X-ray repair complementing defective repair in Chinese hamster cells 3 (XRCC3), mRNA	2615	191	194	384	1	2548	2229	2419	Homo sapiens kinesin 2 60/70kDa (KNS2), mRNA	NM_182923.1	3831	14q32.3	KNS2	256	2106		5--cis
429	GABPA	21q21.3	2551	NM_002040.2	218	1582	Homo sapiens GA binding protein transcription factor, alpha subunit 60kDa (GABPA), mRNA	4394	192	1	192	1	1178	95	286	Homo sapiens ATP synthase, H+ transporting, mitochondrial F0 complex, subunit F6 (ATP5J), nuclear gene encoding mitochondrial protein, mRNA	NM_001685.3	522	21q21.1	ATP5J	674	1000	R	1--cis
430	MGC14816	1p21.3	127495	NM_144620.1	200	1207	Homo sapiens hypothetical protein MGC14816 (MGC14816), mRNA	1425	192	1149	1340	1	3129	1541	1732	Homo sapiens hypothetical protein FLJ10287 (FLJ10287), mRNA	NM_019083.1	54482	1pter-q31.3	FLJ10287	7	1452	R	5--cis
431	BCCIP	10q26.1	56647	NM_078469.1	13	891	Homo sapiens BRCA2 and CDKN1A interacting protein (BCCIP), transcript variant C, mRNA	2338	194	1275	1468	1	3070	1841	2034	Homo sapiens DEAD/H (Asp-Glu-Ala-Asp/His) box polypeptide 32 (DDX32), mRNA	NM_018180.2	55760	10q26.2	DDX32	492	2723	R	5--cis
432	COG1	17q25.1	9382	NM_018714.1	27	2969	Homo sapiens component of oligomeric golgi complex 1 (COG1), mRNA	3047	194	2829	3022	1	2697	1559	1752	Homo sapiens hypothetical protein FLJ14775 (FLJ14775), mRNA	NM_032837.1	84923	17q25.1	FLJ14775	172	534		5--cis
433	MCM3AP	21q22.3	8888	NM_003906.3	37	5979	Homo sapiens MCM3 minichromosome maintenance deficient 3 (S. cerevisiae) associated protein (MCM3AP), mRNA	6113	194	5462	5655	1	2543	230	423	Homo sapiens MCM3 minichromosome maintenance deficient 3 (S. cerevisiae) associated protein, antisense (MCM3APAS), mRNA	NM_018118.1	114044	21q22.3	MCM3APAS	488	856	R	2--cis
434	PRG4	1q25-q31	10216	NM_005807.1	34	4248	Homo sapiens proteoglycan 4, (megakaryocyte stimulating factor, articular superficial zone protein, camptodactyly, arthropathy, coxa vara, pericarditis syndrome) (PRG4), mRNA	5041	203	4296	4498	1	7497	7290	7492	Homo sapiens translocated promoter region (to activated MET oncogene) (TPR), mRNA	NM_003292.1	7175	1q25	TPR	298	7347	R	5--cis
435	MAPKAPK5	12q24.13	8550	NM_003668.2	260	1675	Homo sapiens mitogen-activated protein kinase-activated protein kinase 5 (MAPKAPK5), transcript variant 1, mRNA	2060	207	90	296	1	2285	133	339	Homo sapiens apoptosis-related protein PNAS-1 (FLJ39616), mRNA	NM_016534.2	51275	12q24.13	FLJ39616	138	557		4--cis
436	FLJ12787	5q13.3	84135	NM_032175.1	224	1780	Homo sapiens hypothetical protein FLJ12787 (FLJ12787), mRNA	2751	207	2545	2751	1	829	488	694	Homo sapiens hypothetical protein PRO1942 (PRO1942), mRNA	NM_018610.1	55474	5q13.3	PRO1942	367	516	R	5--cis
437	MAPKAPK5	12q24.13	8550	NM_139078.1	260	1681	Homo sapiens mitogen-activated protein kinase-activated protein kinase 5 (MAPKAPK5), transcript variant 2, mRNA	2066	207	90	296	1	2285	133	339	Homo sapiens apoptosis-related protein PNAS-1 (FLJ39616), mRNA	NM_016534.2	51275	12q24.13	FLJ39616	138	557		4--cis
438	RAD9A	11q13.1-q13.2	5883	NM_004584.2	94	1269	Homo sapiens RAD9 homolog A (S. pombe) (RAD9A), mRNA	2128	208	1893	2100	1	1453	1202	1409	Homo sapiens protein phosphatase 1, catalytic subunit, alpha isoform (PPP1CA), mRNA	NM_002708.2	5499	11q13	PPP1CA	124	1116	R	6--cis
439	FLJ40083	3q21.3	348807	NM_182628.1	100	1935	Homo sapiens hypothetical protein FLJ40083 (FLJ40083), mRNA	2086	209	1519	1727	1	1789	191	399	Homo sapiens hypothetical protein FLJ20123 (FLJ20123), mRNA	NM_017674.1	54824	3q21.3	FLJ20123	829	1374	R	2--cis
440	HCAP-G	4p16-p15	64151	NM_022346.2	177	3224	Homo sapiens chromosome condensation protein G (HCAP-G), mRNA	3325	210	3099	3308	1	3479	3175	3384	Homo sapiens transcription factor MLR1 (MLR1), mRNA	NM_153686.4	254251	4p15.33	MLR1	8	964		5--cis
441	LGICZ	17q25.3	353174	NM_180990.2	41	1276	Homo sapiens ligand-gated ion channel subunit (LGICZ), mRNA	1289	211	706	917	0.99	4596	3858	4069	Homo sapiens likely ortholog of mouse exocyst component protein 70 kDa homolog (S. cerevisiae) Exo70: exocyst component protein 70 kDa homolog (S. cerevisiae) (EXO70), mRNA	NM_015219.1	23265	17q25.3	EXO70	84	2045		5--cis
442	BCCIP	10q26.1	56647	NM_078468.1	13	957	Homo sapiens BRCA2 and CDKN1A interacting protein (BCCIP), transcript variant B, mRNA	1268	213	1023	1236	0.99	3070	2857	3070	Homo sapiens DEAD/H (Asp-Glu-Ala-Asp/His) box polypeptide 32 (DDX32), mRNA	NM_018180.2	55760	10q26.2	DDX32	492	2723		6--cis
443	HARS	5q31.3	3035	NM_002109.3	83	1612	Homo sapiens histidyl-tRNA synthetase (HARS), mRNA	1981	214	1750	1963	1	2984	2753	2966	Homo sapiens hypothetical protein FLJ20195 (FLJ20195), mRNA	NM_017706.2	54853	5q31.3	WDR55	77	1228		6--trans
444	MGC3771	16p13.3	81854	NM_030970.1	899	973	Homo sapiens hypothetical protein MGC3771 (MGC3771), mRNA	1267	215	40	255	0.99	1679	-1848	-1633	Homo sapiens chemokine (C-X-C motif) receptor 4 (CXCR4), mRNA	NM_003467.1	7852	2q21	CXCR4	96	1154		1
445	ZNF205	16p13.3	7755	NM_003456.1	311	1825	Homo sapiens zinc finger protein 205 (ZNF205), mRNA	2041	215	216	431	0.99	2759	-1257	-1042	Homo sapiens C1q and tumor necrosis factor related protein 1 (C1QTNF1), mRNA	NM_030968.1	114897	17q25.3	C1QTNF1	341	1186		2--trans
446	AP4M1	7q22.1	9179	NM_004722.2	160	1521	Homo sapiens adaptor-related protein complex 4, mu 1 subunit (AP4M1), mRNA	1818	216	1	217	0.99	2821	33	248	Homo sapiens MCM7 minichromosome maintenance deficient 7 (S. cerevisiae) (MCM7), transcript variant 1, mRNA	NM_005916.3	4176	7q21.3-q22.1	MCM7	511	2670		2--cis
447	DHFR	5q11.2-q13.2	1719	NM_000791.2	480	1043	Homo sapiens dihydrofolate reductase (DHFR), mRNA	3900	218	33	250	0.99	4374	9	227	Homo sapiens mutS homolog 3 (E. coli) (MSH3), mRNA	NM_002439.1	4437	5q11-q12	MSH3	17	3403	R	2--cis
448	HSPC111	5q35.3	51491	NM_016391.2	457	993	Homo sapiens hypothetical protein HSPC111 (HSPC111), mRNA	1280	218	1	218	1	657	10	227	Homo sapiens hypothetical protein MGC2198 (MGC2198), mRNA	NM_138820.1	192286	5q35.3	MGC2198	38	358	R	2--cis
449	RFXANK	19p12	8625	NM_003721.2	506	1288	Homo sapiens regulatory factor X-associated ankyrin-containing protein (RFXANK), transcript variant 1, mRNA	1438	220	1216	1438	0.98	938	689	908	Homo sapiens TR4 orphan receptor associated protein TRA16 (TRA16), mRNA	NM_176880.2	126382	19p13.11	TRA16	349	768	R	4--cis
450	RFXANK	19p12	8625	NM_134440.1	506	1219	Homo sapiens regulatory factor X-associated ankyrin-containing protein (RFXANK), transcript variant 2, mRNA	1369	220	1147	1369	0.98	938	689	908	Homo sapiens TR4 orphan receptor associated protein TRA16 (TRA16), mRNA	NM_176880.2	126382	19p13.11	TRA16	349	768		4--cis
451	MYH11	16p13.13-p13.12	4629	NM_002474.1	89	6007	Homo sapiens myosin, heavy polypeptide 11, smooth muscle (MYH11), transcript variant SM1, mRNA	6861	221	4203	4424	0.99	1997	1038	1259	Homo sapiens nudE nuclear distribution gene E homolog 1 (A. nidulans) (NDE1), mRNA	NM_017668.1	54820	16p13.11	NDE1	92	1099		4--cis
452	MYH11	16p13.13-p13.12	4629	NM_022844.1	89	5905	Homo sapiens myosin, heavy polypeptide 11, smooth muscle (MYH11), transcript variant SM2, mRNA	6900	221	4203	4424	0.99	1997	1038	1259	Homo sapiens nudE nuclear distribution gene E homolog 1 (A. nidulans) (NDE1), mRNA	NM_017668.1	54820	16p13.11	NDE1	92	1099		4--cis
453	FLJ31364	17q21.33	146956	NM_152463.1	74	1786	Homo sapiens homolog of yeast EME1 endonuclease (FLJ31364), mRNA	2304	221	2084	2304	1	2341	2049	2269	Homo sapiens hypothetical protein PRO1855 (PRO1855), mRNA	NM_018509.1	55379	17q21.33	PRO1855	155	1078	R	6--cis
454	METTL3	14q11.1	56339	NM_019852.2	87	1829	Homo sapiens methyltransferase like 3 (METTL3), mRNA	1959	225	1717	1941	1	4174	3424	3648	Homo sapiens chromosome 14 open reading frame 92 (C14orf92), mRNA	NM_014828.1	9878	14q11.2	C14orf92	33	1898		5
455	G10	7q22.1	8896	NM_003910.2	423	857	Homo sapiens maternal G10 transcript (G10), mRNA	1049	225	806	1031	0.99	2645	2142	2367	Homo sapiens KIAA0632 protein (KIAA0632), mRNA	NM_015545.1	26024	7q22.1	KIAA0632	132	2234	R	4--cis
456	FLJ90119	11p15.1	144110	NM_153347.1	84	806	Homo sapiens hypothetical protein FLJ90119 (FLJ90119), mRNA	3607	228	3109	3336	1	3935	3708	3935	Homo sapiens hypothetical protein FLJ37794 (FLJ37794), mRNA	NM_173588.1	283284	11p15.1	FLJ37794	191	2902	R	6--cis
457	FLJ10036	15q22.2	55055	NM_017975.2	247	2022	Homo sapiens hypothetical protein FLJ10036 (FLJ10036), mRNA	2832	229	2078	2306	1	2777	1637	1865	Homo sapiens likely ortholog of mouse klotho lactase-phlorizin hydrolase related protein (KLPH), mRNA	XM_350986.1	197021	15q22.2	KLPH	1	1755		5
458	COX10	17p12-17p11.2	1352	NM_001303.2	205	1536	Homo sapiens COX10 homolog, cytochrome c oxidase assembly protein, heme A: farnesyltransferase (yeast) (COX10), nuclear gene encoding mitochondrial protein, mRNA	3031	235	897	1133	0.99	1309	870	1106	Homo sapiens chromosome 17 open reading frame 1A (C17orf1A), mRNA	NM_006382.1	10517	17p12	C17orf1A	222	980		4--trans
459	PTE1	20q12-q13.1	10005	NM_183385.1	82	405	Homo sapiens peroxisomal acyl-CoA thioesterase (PTE1), transcript variant 2, mRNA	1023	236	788	1023	1	3173	1620	1855	Homo sapiens chromosome 20 open reading frame 161 (C20orf161), transcript variant 1, mRNA	NM_033421.2	90203	20q13.12	C20orf161	90	1211		6--cis
460	PTE1	20q12-q13.1	10005	NM_005469.2	82	1041	Homo sapiens peroxisomal acyl-CoA thioesterase (PTE1), transcript variant 1, mRNA	1157	236	922	1157	1	3173	1620	1855	Homo sapiens chromosome 20 open reading frame 161 (C20orf161), transcript variant 1, mRNA	NM_033421.2	90203	20q13.12	C20orf161	90	1211	R	5--cis
461	C20orf161	20q13.12	90203	NM_033421.2	90	1211	Homo sapiens chromosome 20 open reading frame 161 (C20orf161), transcript variant 1, mRNA	3173	236	1620	1855	1	962	727	962	Homo sapiens peroxisomal acyl-CoA thioesterase (PTE1), transcript variant 3, mRNA	NM_183386.1	10005	20q12-q13.1	PTE1	82	846	R	5--cis
462	CYP21A2	6p21.3	1589	NM_000500.4	119	1606	Homo sapiens cytochrome P450, family 21, subfamily A, polypeptide 2 (CYP21A2), mRNA	2112	244	1682	1925	1	13268	12970	13213	Homo sapiens tenascin XB (TNXB), transcript variant XB, mRNA	NM_019105.4	7148	6p21.3	TNXB	205	13074	R	5--cis
463	CYP21A2	6p21.3	1589	NM_000500.4	119	1606	Homo sapiens cytochrome P450, family 21, subfamily A, polypeptide 2 (CYP21A2), mRNA	2112	244	1682	1925	1	3129	2827	3070	Homo sapiens tenascin XB (TNXB), transcript variant XB-S, mRNA	NM_032470.2	7148	6p21.3	TNXB	910	2931		5--cis
464	ACAT2	6q25.3-q26	39	NM_005891.1	38	1231	Homo sapiens acetyl-Coenzyme A acetyltransferase 2 (acetoacetyl Coenzyme A thiolase) (ACAT2), mRNA	1490	244	1232	1478	0.98	2019	1684	1929	Homo sapiens t-complex 1 (TCP1), mRNA	NM_030752.1	6950	6q25-q27	TCP1	236	1906	R	5--cis
465	MADH1	4q28	4086	NM_005900.1	417	1814	Homo sapiens MAD, mothers against decapentaplegic homolog 1 (Drosophila) (MADH1), mRNA	1990	248	10	258	0.99	1767	664	912	Homo sapiens hypothetical protein FLJ13262 (FLJ13262), mRNA	NM_024914.1	79975	4q31.21	FLJ13262	217	789	R	2
466	LOC150236	22q11.22	150236	NM_131915.1	48	356	Homo sapiens similar to hypothetical protein DKFZp434K191 (H. sapiens) (LOC150236), mRNA	309	254	1	259	0.98	603	308	566	Homo sapiens similar to Bcr protein (LOC375138), mRNA	XM_351391.1	375138	22q11.22	LOC375138	168	587		4
467	HABP2	10q26.11	3026	NM_004132.2	97	1779	Homo sapiens hyaluronan binding protein 2 (HABP2), mRNA	3008	255	2234	2488	0.99	5417	5149	5404	Homo sapiens nebulin-related anchoring protein (NRAP), transcript variant 1, mRNA	NM_006175.2	4892	10q24-q26	NRAP	165	5252	R	5--cis
468	FLJ12770	1q23.1	84134	NM_032174.2	211	1137	Homo sapiens hypothetical protein FLJ12770 (FLJ12770), mRNA	2670	259	1687	1945	1	1336	1075	1333	Homo sapiens nuclear receptor subfamily 1, group I, member 3 (NR1I3), mRNA	NM_005122.2	9970	1q23.1	NR1I3	159	1205	R	5--cis
469	MFTC	8q22.3	81034	NM_030780.2	107	1054	Homo sapiens mitochondrial folate transporter/carrier (MFTC), mRNA	2840	260	1	260	1	2162	72	331	Homo sapiens DKFZP564O0463 protein (DKFZP564O0463), mRNA	NM_015420.4	25879	8q22.3	DKFZP564O0463	279	2072	R	4--cis
470	MTMR9	8p23-p22	66036	NM_015458.3	399	2048	Homo sapiens myotubularin related protein 9 (MTMR9), mRNA	7421	260	319	578	1	1569	1	260	Homo sapiens hypothetical protein C8orf9 (LOC157740), mRNA	NM_182753.1	157740	8p23.1	LOC157740	699	1061	R	2
471	PKD2L2	5q31	27039	NM_014386.1	24	1853	Homo sapiens polycystic kidney disease 2-like 2 (PKD2L2), mRNA	2205	261	1808	2070	0.99	5470	3076	3336	Homo sapiens chromosome 5 open reading frame 5 (C5orf5), mRNA	NM_016603.1	51306	5q31	C5orf5	454	3201		4--cis
472	NR1D1	17q11.2	9572	NM_021724.1	628	2472	Homo sapiens nuclear receptor subfamily 1, group D, member 1 (NR1D1), mRNA	2768	269	2270	2538	1	2413	1532	1800	Homo sapiens thyroid hormone receptor, alpha (erythroblastic leukemia viral (v-erb-a) oncogene homolog, avian) (THRA), mRNA	NM_003250.3	7067	17q11.2	THRA	484	1956	R	4--cis
473	AOX2	2q33.1	344454	NR_001557.1			Homo sapiens aldehyde oxidase 2 (AOX2) on chromosome 2	30293	273	14582	14855	0.99	2725	2452	2725	Homo sapiens hypothetical protein LOC134218 (LOC134218), mRNA	NM_194283.1	134218	5p13.3	LOC134218	6	1388		--trans
474	LOC134218	5p13.3	134218	NM_194283.1	6	1388	Homo sapiens hypothetical protein LOC134218 (LOC134218), mRNA	2725	274	2452	2725	1	3514	2113	2386	Homo sapiens O-acyltransferase (membrane bound) domain containing 1 (OACT1), mRNA	XM_351649.1	154141	6p22.3	OACT1	1	1941		6
475	PKMYT1	16p13.3	9088	NM_004203.3	444	1943	Homo sapiens membrane-associated tyrosine- and threonine-specific cdc2-inhibitory kinase (PKMYT1), transcript variant 1, mRNA	2121	277	1827	2103	1	2459	1755	2031	Homo sapiens hypothetical protein FLJ30002 (FLJ30002), mRNA	NM_152341.2	124222	16p13.3	FLJ30002	89	910		5--cis
476	FLJ30002	16p13.3	124222	NM_152341.2	89	910	Homo sapiens hypothetical protein FLJ30002 (FLJ30002), mRNA	2459	279	1753	2031	1	2159	1865	2143	Homo sapiens membrane-associated tyrosine- and threonine-specific cdc2-inhibitory kinase (PKMYT1), transcript variant 2, mRNA	NM_182687.1	9088	16p13.3	PKMYT1	444	1886	R	5--cis
477	DKK3	11p15.2	27122	NM_013253.2	226	1278	Homo sapiens dickkopf homolog 3 (Xenopus laevis) (DKK3), mRNA	2636	295	2342	2636	1	2569	2274	2568	Homo sapiens regulated in glioma (RIG), mRNA	NM_006394.1	10530	11p15.1	RIG	26	358		6
478	DKK3	11p15.2	27122	NM_015881.3	240	1292	Homo sapiens dickkopf homolog 3 (Xenopus laevis) (DKK3), mRNA	2685	295	2355	2649	1	2569	2274	2568	Homo sapiens regulated in glioma (RIG), mRNA	NM_006394.1	10530	11p15.1	RIG	26	358	R	6
479	FLJ22938	1p34.3	79729	NM_024676.2	592	1587	Homo sapiens hypothetical protein FLJ22938 (FLJ22938), mRNA	3180	299	1938	2236	1	1054	421	719	Homo sapiens hypothetical protein FLJ10647 (FLJ10647), mRNA	NM_018166.1	55194	1p34.3	FLJ10647	293	790	R	5--cis
480	MGC45873	1p36.33	148398	NM_152486.1	1	1491	Homo sapiens hypothetical protein MGC45873 (MGC45873), mRNA	1940	303	1617	1919	1	2762	2378	2680	Homo sapiens DKFZP564C186 protein (DKFZP564C186), mRNA	NM_015658.1	26155	1p36.33	DKFZP564C186	16	2265		6--cis
481	NPR2	9p21-p12	4882	NM_000907.1	1	2988	Homo sapiens natriuretic peptide receptor B/guanylate cyclase B (atrionatriuretic peptide receptor B) (NPR2), mRNA	3482	308	3174	3482	0.99	2744	1913	2221	Homo sapiens sperm associated antigen 8 (SPAG8), transcript variant 1, mRNA	NM_012436.2	26206	9p13.3	SPAG8	116	1396	R	6--cis
482	NPR2	9p21-p12	4882	NM_003995.2	1	3144	Homo sapiens natriuretic peptide receptor B/guanylate cyclase B (atrionatriuretic peptide receptor B) (NPR2), mRNA	3411	308	3103	3411	0.99	2744	1913	2221	Homo sapiens sperm associated antigen 8 (SPAG8), transcript variant 1, mRNA	NM_012436.2	26206	9p13.3	SPAG8	116	1396		5--cis
483	TRNT1	3p25.1	51095	NM_016000.2	141	1358	Homo sapiens tRNA nucleotidyl transferase, CCA-adding, 1 (TRNT1), mRNA	1865	309	1528	1836	1	1668	1345	1653	Homo sapiens protein x 0001 (LOC51185), mRNA	NM_016302.1	51185	3p26.2	LOC51185	20	1348	R	5--cis
484	LOC286286	9q21.12	286286	NM_174950.2	172	633	Homo sapiens hypothetical protein LOC286286 (LOC286286), mRNA	1936	312	338	653	0.98	841	48	363	Homo sapiens hypothetical gene supported by BC000869 (LOC375722), mRNA	XM_351820.1	375722	9q21.11	LOC375722	239	601		4
485	FLJ21777	16p13.13	84169	NM_032209.1	649	1263	Homo sapiens hypothetical protein FLJ21777 (FLJ21777), mRNA	2618	314	568	883	0.99	3047	1	316	Homo sapiens hypothetical protein LOC51061 (LOC51061), mRNA	NM_015914.2	51061	16p13.13	LOC51061	63	2939	R	4--cis
486	DNAH11	7p21	8701	NM_003777.1	32	13603	Homo sapiens dynein, axonemal, heavy polypeptide 11 (DNAH11), mRNA	13670	316	13355	13670	1	2874	2435	2750	Homo sapiens transcription factor RAM2 (RAM2), mRNA	NM_018719.2	55536	7p15.3	RAM2	85	1449		5--cis
487	TCFL4	17q21.1	6945	NM_013383.2	54	788	Homo sapiens transcription factor-like 4 (TCFL4), transcript variant beta, mRNA	2418	319	1520	1838	1	1349	1011	1329	Homo sapiens GT198, complete ORF (HUMGT198A), mRNA	NM_016556.1	29893	17q12-q21	HUMGT198A	44	697		6--cis
488	MLX	17q21.1	6945	NM_170607.1	66	962	Homo sapiens transcription factor-like 4 (TCFL4), transcript variant gamma, mRNA	2580	319	1682	2000	1	1349	1011	1329	Homo sapiens GT198, complete ORF (HUMGT198A), mRNA	NM_016556.1	29893	17q12-q21	HUMGT198A	44	697		6--cis
489	TCFL4	17q21.1	6945	NM_170608.1	54	698	Homo sapiens transcription factor-like 4 (TCFL4), transcript variant alpha, mRNA	2328	319	1430	1748	1	1349	1011	1329	Homo sapiens GT198, complete ORF (HUMGT198A), mRNA	NM_016556.1	29893	17q12-q21	HUMGT198A	44	697		6--cis
490	dJ222E13.1	22q13	253190	NM_014509.3	103	1047	Homo sapiens kraken-like (dJ222E13.1), mRNA	1374	322	1053	1374	1	1500	1179	1500	Homo sapiens similar to CGI-96 (dJ222E13.2), mRNA	NM_170698.1	91695	22q13.31	dJ222E13.2	517	828	R	6--cis
491	TCFL4	17q21.1	6945	NM_013383.2	1	2418	Homo sapiens transcription factor-like 4 (TCFL4), transcript variant beta, mRNA	2418	329	1880	2208	0.99	1418	714	1043	Homo sapiens GT198, complete ORF (HUMGT198A), mRNA	NM_013290.3	29893	17q12-q21	HUMGT198A	153	770		4--cis
492	MLX	17q21.1	6945	NM_170607.1	66	962	Homo sapiens transcription factor-like 4 (TCFL4), transcript variant gamma, mRNA	2580	329	2042	2370	0.99	1418	714	1043	Homo sapiens GT198, complete ORF (HUMGT198A), mRNA	NM_013290.3	29893	17q12-q21	HUMGT198A	153	770		5--cis
493	TCFL4	17q21.1	6945	NM_170608.1	54	698	Homo sapiens transcription factor-like 4 (TCFL4), transcript variant alpha, mRNA	2328	329	1790	2118	0.99	1418	714	1043	Homo sapiens GT198, complete ORF (HUMGT198A), mRNA	NM_013290.3	29893	17q12-q21	HUMGT198A	153	770		5--cis
494	ARG2	14q24.1-q24.3	384	NM_001172.2	117	1181	Homo sapiens arginase, type II (ARG2), nuclear gene encoding mitochondrial protein, mRNA	1886	333	1332	1664	1	1287	943	1275	Homo sapiens vesicle transport through interaction with t-SNAREs homolog 1B (yeast) (VTI1B), mRNA	NM_006370.1	10490	14q24.1	VTI1B	341	1039	R	5--cis
495	HS6ST1	2q21	9394	NM_004807.1	139	1344	Homo sapiens heparan sulfate 6-O-sulfotransferase 1 (HS6ST1), mRNA	2051	339	285	624	0.99	2604	16	355	Homo sapiens hypothetical protein LOC284666 (LOC284666), mRNA	XM_210792.2	284666	1p36.12	LOC284666	1	1092		4
496	GOLGA4	3p22-p21.3	2803	NM_002078.2	305	6997	Homo sapiens golgi autoantigen, golgin subfamily a, 4 (GOLGA4), mRNA	7694	340	18	358	0.99	2413	563	902	Homo sapiens hypothetical protein FLJ31715 (FLJ31715), mRNA	NM_152532.1	152048	3p22.1	FLJ31715	634	1125		4
497	LOC342156	15q12	342156	XM_292389.3	1	1452	Homo sapiens similar to ATP-binding cassette, sub-family B, member 10, mitochondrial precursor (ATP-binding cassette transporter 10) (ABC transporter 10 protein) (Mitochondrial ATP-binding cassette 2) (M-ABC2) (LOC342156), mRNA	1452	342	1064	1406	0.99	634	1	343	Homo sapiens similar to hypothetical protein MGC5244 (LOC374670), mRNA	XM_351021.1	374670	15	LOC374670	24	443		4
498	LOC342156	15q12	342156	XM_292389.3	1	1452	Homo sapiens similar to ATP-binding cassette, sub-family B, member 10, mitochondrial precursor (ATP-binding cassette transporter 10) (ABC transporter 10 protein) (Mitochondrial ATP-binding cassette 2) (M-ABC2) (LOC342156), mRNA	1452	342	1064	1406	0.99	634	1	343	Homo sapiens similar to hypothetical protein MGC5244 (LOC338998), mRNA	XM_290657.2	338998	15q12	LOC338998	24	443		4
499	FLJ20400	16q22.1	54921	NM_017804.1	493	2067	Homo sapiens CTF8, chromosome transmission fidelity factor 8 homolog (S. cerevisiae) (FLJ20400), mRNA	2926	367	2170	2536	1	1229	797	1163	Homo sapiens hyaluronan synthase 3 (HAS3), transcript variant 2, mRNA	NM_138612.1	3038	16q22.1	HAS3	61	906		5
500	PDIP38	17q11.2	26073	NM_015584.2	96	1202	Homo sapiens polymerase delta interacting protein 38 (PDIP38), mRNA	2703	374	2312	2685	1	3571	3198	3571	Homo sapiens tumor necrosis factor, alpha-induced protein 1 (endothelial) (TNFAIP1), mRNA	NM_021137.3	7126	17q22-q23	TNFAIP1	212	1162	R	6--cis
501	SUMF2	7q11.1	25870	NM_015411.1	48	953	Homo sapiens sulfatase modifying factor 2 (SUMF2), mRNA	2005	380	1625	2005	0.99	2093	1687	2067	Homo sapiens phosphorylase kinase, gamma 1 (muscle) (PHKG1), mRNA	NM_006213.2	5260	7p12-q21	PHKG1	134	1297	R	6--cis
502	HT002	8q24-qter	28991	NM_014066.2	234	908	Homo sapiens hypertension-related calcium-regulated gene (HT002), mRNA	3112	392	1025	1416	1	2351	483	874	Homo sapiens zinc finger protein 7 (KOX 4, clone HF.16) (ZNF7), mRNA	NM_003416.1	7553	8q24	ZNF7	239	2299		5--cis
503	FLJ00007	5q31.3	89848	NM_033449.1	52	2124	Homo sapiens hypothetical protein FLJ00007 (FLJ00007), mRNA	4333	393	2559	2953	0.99	1409	1015	1409	Homo sapiens hypothetical protein FLJ90583 (FLJ90583), mRNA	NM_173828.2	285613	5q31.3	FLJ90583	1213	2124		5--cis
504	ASB6	9q34.13	140459	NM_017873.2	167	1432	Homo sapiens ankyrin repeat and SOCS box-containing 6 (ASB6), transcript variant 1, mRNA	4653	394	3623	4016	0.99	1282	554	948	Homo sapiens AD-003 protein (AD-003), mRNA	NM_014064.1	28989	9q34.2	AD-003	195	866		5--cis
505	ASB6	9q34.13	140459	NM_177999.1	167	760	Homo sapiens ankyrin repeat and SOCS box-containing 6 (ASB6), transcript variant 2, mRNA	4544	394	3514	3907	0.99	1282	554	948	Homo sapiens AD-003 protein (AD-003), mRNA	NM_014064.1	28989	9q34.2	AD-003	195	866	R	5--cis
506	FLJ20628	2p23.3	55006	NM_017910.2	23	1456	Homo sapiens hypothetical protein FLJ20628 (FLJ20628), mRNA	1846	397	1411	1807	1	1812	1037	1433	Homo sapiens speedy (SPY1), mRNA	NM_182756.1	245711	2p23.3	SPY1	190	1131	R	4--cis
507	CABP7	22q12.2	164633	NM_182527.1	71	718	Homo sapiens calcium binding protein 7 (CABP7), mRNA	3044	399	2106	2504	1	915	517	915	Homo sapiens hypothetical protein LOC55954 (LOC55954), mRNA	NM_019103.1	55954	22cen-q12.3	LOC55954	252	764	R	5--cis
508	FLJ12517	1q42.13	65094	NM_023007.1	1	1392	Homo sapiens hypothetical protein FLJ12517 (FLJ12517), mRNA	2550	400	1	401	0.99	2401	16	416	Homo sapiens SVAP1 protein (IMAGE3451454), mRNA	NM_053052.2	116841	1q42.13	IMAGE3451454	415	1809		4--cis
509	SLC22A3	6q26-q27	6581	NM_021977.2	28	1698	Homo sapiens solute carrier family 22 (extraneuronal monoamine transporter), member 3 (SLC22A3), mRNA	5624	404	3824	4230	0.99	2732	2324	2730	Homo sapiens plasminogen (PLG), mRNA	NM_000301.1	5340	6q26	PLG	55	2487		5--trans
510	WDR6	15q21	11180	NM_052826.1	557	1426	Homo sapiens WD repeat domain 6 (WDR6), transcript variant 2, mRNA	2112	407	1677	2083	1	2987	2533	2939	Homo sapiens hypothetical protein FLJ10496 (FLJ10496), mRNA	NM_018114.2	55152	3p21.31	DALRD3	526	1656		6--trans
511	SPEC1	1q21.3	56882	NM_020239.2	360	599	Homo sapiens small protein effector 1 of Cdc42 (SPEC1), mRNA	3009	410	2600	3009	1	2055	1617	2026	Homo sapiens hypothetical protein FLJ20519 (FLJ20519), mRNA	NM_017860.3	54964	1q21.3	FLJ20519	66	1091	R	6--trans
512	WDR6	15q21	11180	NM_018031.2	40	3405	Homo sapiens WD repeat domain 6 (WDR6), transcript variant 1, mRNA	4079	411	3656	4066	1	2987	2529	2939	Homo sapiens hypothetical protein FLJ10496 (FLJ10496), mRNA	NM_018114.2	55152	3p21.31	DALRD3	526	1656	R	6--cis
513	FLJ20139	1p21.2	54833	NM_017685.1	247	618	Homo sapiens hypothetical protein FLJ20139 (FLJ20139), mRNA	1909	429	1	429	1	1457	785	1213	Homo sapiens CGI-30 protein (CGI-30), mRNA	NM_015958.1	51611	1p21.2	CGI-30	117	1010	R	4--cis
514	CHEK2	22q12.1	11200	NM_007194.2	73	1704	Homo sapiens CHK2 checkpoint homolog (S. pombe) (CHEK2), transcript variant 1, mRNA	2547	436	6	442	0.99	785	1	437	Homo sapiens J-type co-chaperone HSC20 (HSC20), mRNA	NM_172002.2	150274	22q12.2	HSC20	42	749		4--cis
515	CHEK2	22q12.1	11200	NM_145862.1	73	1617	Homo sapiens CHK2 checkpoint homolog (S. pombe) (CHEK2), transcript variant 2, mRNA	2460	436	6	442	0.99	785	1	437	Homo sapiens J-type co-chaperone HSC20 (HSC20), mRNA	NM_172002.2	150274	22q12.2	HSC20	42	749		4--cis
516	MGC4655	16q22.1	84752	NM_033309.1	387	1520	Homo sapiens hypothetical protein MGC4655 (MGC4655), mRNA	2712	437	2258	2694	1	2943	2405	2841	Homo sapiens hypothetical protein FLJ12076 (FLJ12076), mRNA	NM_025187.3	80262	16q22.1	Lin10	165	1433	R	6--cis
517	ANGPTL6	19p13.2	83854	NM_031917.2	193	1605	Homo sapiens angiopoietin-like 6 (ANGPTL6), mRNA	1857	437	1414	1857	0.98	1911	1006	1449	Homo sapiens hypothetical protein FLJ11286 (FLJ11286), mRNA	NM_018381.1	55337	19p13.2	FLJ11286	96	971	R	5--cis
518	MMEL2	1p36	79258	NM_033467.1	190	2502	Homo sapiens membrane metallo-endopeptidase-like 2 (MMEL2), mRNA	2784	443	2274	2721	0.98	2726	1893	2339	Homo sapiens hypothetical protein MGC26818 (MGC26818), mRNA	NM_152371.1	127281	1p36.32	MGC26818	77	673		5--cis
519	AK3	1p31.3	205	NM_013410.1	206	877	Homo sapiens adenylate kinase 3 (AK3), mRNA	1707	443	41	489	0.98	4439	-473	-24	Homo sapiens KIAA1340 protein (KIAA1340), mRNA	XM_044836.8	57542	12p12.1	KIAA1340	78	1595		2--trans
520	FLJ14642	9p13.2	84904	NM_032818.1	24	584	Homo sapiens hypothetical protein FLJ14642 (FLJ14642), mRNA	2863	443	1473	1915	1	936	476	918	Homo sapiens hypothetical protein MGC31967 (MGC31967), mRNA	NM_174923.1	203260	9p13.2	MGC31967	67	918	R	5--cis
521	LOC374449	12p11.22	374449	XM_353024.1	283	636	Homo sapiens LOC374449 (LOC374449), mRNA	636	443	178	627	0.98	1707	41	489	Homo sapiens adenylate kinase 3 (AK3), mRNA	NM_013410.1	205	1p31.3	AK3	206	877		4
522	VRK2	2p16-p15	7444	NM_006296.2	184	1710	Homo sapiens vaccinia related kinase 2 (VRK2), mRNA	1975	457	1364	1820	1	1678	1123	1579	Homo sapiens Fanconi anemia, complementation group L (FANCL), mRNA	NM_018062.1	55120	2p16.1	FANCL	67	1194	R	4--cis
523	FLJ13868	16p11.2	64755	NM_022744.1	13	1419	Homo sapiens hypothetical protein FLJ13868 (FLJ13868), mRNA	2760	461	1486	1946	1	2273	1812	2272	Homo sapiens solute carrier family 5 (sodium/glucose cotransporter), member 2 (SLC5A2), mRNA	NM_003041.1	6524	16p12-p11	SLC5A2	21	2039	R	5--cis
524	PRKCZ	1p36.33-p36.2	5590	NM_002744.2	162	1940	Homo sapiens protein kinase C, zeta (PRKCZ), mRNA	2164	462	1692	2154	0.99	2216	1307	1772	Homo sapiens hypothetical protein FLJ31031 (FLJ31031), mRNA	NM_182533.1	199990	1p36.32	FLJ31031	27	614		5--cis
525	WDR55	5q31.3	54853	NM_017706.2	77	1228	Homo sapiens hypothetical protein FLJ20195 (FLJ20195), mRNA	2984	465	1293	1758	0.99	1681	184	649	Homo sapiens dead end protein (MGC34750), mRNA	NM_194249.1	373863	5q31.3	MGC34750	45	1106		5--cis
526	TK2	16q22-q23.1	7084	NM_004614.2	226	1149	Homo sapiens thymidine kinase 2, mitochondrial (TK2), mRNA	2387	471	1	475	0.99	1940	667	1141	Homo sapiens hypothetical protein FLJ20006 (FLJ20006), mRNA	NM_017618.1	54782	16q22.1	FLJ20006	411	1103	R	4
527	ASB16	17q21.31	92591	NM_080863.4	85	1446	Homo sapiens ankyrin repeat and SOCS box-containing 16 (ASB16), mRNA	2139	490	654	1146	0.99	1761	509	999	Homo sapiens hypothetical protein DKFZp762C2414 (DKFZp762C2414), mRNA	NM_178542.2	339201	17q21.31	DKFZp762C2414	977	1558	R	4--cis
528	LOXL3	2p13	84695	NM_032603.2	73	2334	Homo sapiens lysyl oxidase-like 3 (LOXL3), mRNA	3121	498	2624	3121	1	2326	1813	2310	Homo sapiens protease, serine, 25 (PRSS25), nuclear gene encoding mitochondrial protein, transcript variant 1, mRNA	NM_013247.3	27429	2p12	PRSS25	603	1979	R	5--cis
529	LOXL3	2p13	84695	NM_032603.2	73	2334	Homo sapiens lysyl oxidase-like 3 (LOXL3), mRNA	3121	498	2624	3121	1	2035	1522	2019	Homo sapiens protease, serine, 25 (PRSS25), nuclear gene encoding mitochondrial protein, transcript variant 2, mRNA	NM_145074.1	27429	2p12	PRSS25	603	1688		5--cis
530	RPL10	xq28	6134	NM_006013.2	42	686	Homo sapiens ribosomal protein L10 (RPL10), mRNA	2188	512	1657	2171	0.99	2661	2071	2585	Homo sapiens deoxyribonuclease I-like 1 (DNASE1L1), mRNA	NM_006730.1	1774	xq28	DNASE1L1	770	1678	R	6--cis
531	HYPC	12q	25766	NM_012272.1	552	3128	Homo sapiens Huntingtin interacting protein C (HYPC), mRNA	3698	527	3034	3561	0.99	10853	4169	4696	Homo sapiens WW domain binding protein 3 (WBP3), mRNA	NM_175736.2	91010	12q13.12	WBP3	33	2855	R	5--cis
532	RBM8A	1q12	9939	NM_005105.2	30	554	Homo sapiens RNA binding motif protein 8A (RBM8A), mRNA	2787	528	1095	1622	1	1035	508	1035	Homo sapiens gonadotropin-releasing hormone (type 2) receptor 2 (GNRHR2), mRNA	NM_057163.1	114814	1q12	GNRHR2	380	1258	R	5--cis
533	LOC375218	2p11.2	375218	XM_353284.1	79	432	Homo sapiens LOC375218 (LOC375218), mRNA	649	530	1	533	0.99	2442	408	941	Homo sapiens similar to anaphase-promoting complex 1 (meiotic checkpoint regulator) (LOC376908), mRNA	XM_352454.1	376908	2p11.2	LOC376908	1	2442		4
534	FLJ10055	17q24.3	55062	NM_017983.3	48	1388	Homo sapiens hypothetical protein FLJ10055 (FLJ10055), mRNA	1895	539	1341	1879	1	4304	2855	3393	Homo sapiens KIAA1001 protein (KIAA1001), mRNA	NM_014960.1	22901	17q24.3	KIAA1001	40	1617	R	5--trans
535	ZNF3	7q22.1	7551	NM_017715.1	63	1226	Homo sapiens zinc finger protein 3 (A8-51) (ZNF3), mRNA	1625	542	1065	1607	0.99	2005	796	1338	Homo sapiens zinc finger protein 38 (ZNF38), mRNA	NM_145914.2	7589	7q22.1	ZNF38	145	1566		4--cis
536	C14orf79	14q32.33	122616	NM_174891.2	710	961	Homo sapiens chromosome 14 open reading frame 79 (C14orf79), mRNA	1738	552	1	552	1	2609	1253	1804	Homo sapiens chromosome 14 open reading frame 157 (C14orf157), mRNA	NM_025100.1	80170	14q32.33	C14orf157	694	1200		3--cis
537	ADCY3	2p24-p22	109	NM_004036.2	148	3582	Homo sapiens adenylate cyclase 3 (ADCY3), mRNA	4342	563	3599	4162	0.99	1665	1068	1631	Homo sapiens hypothetical protein MGC11266 (MGC11266), mRNA	NM_024322.1	79172	2p24.1	MGC11266	132	1034	R	6--cis
538	FGF2	4q26-q27	2247	NM_002006.2	69	935	Homo sapiens fibroblast growth factor 2 (basic) (FGF2), mRNA	6802	583	1182	1764	1	1077	483	1065	Homo sapiens nudix (nucleoside diphosphate linked moiety X)-type motif 6 (NUDT6), transcript variant 2, mRNA	NM_198041.1	11162	4q26	NUDT6	438	881	R	5--cis
539	FGF2	4q26-q27	2247	NM_002006.2	69	935	Homo sapiens fibroblast growth factor 2 (basic) (FGF2), mRNA	6802	583	1182	1764	1	1195	585	1167	Homo sapiens nudix (nucleoside diphosphate linked moiety X)-type motif 6 (NUDT6), transcript variant 1, mRNA	NM_007083.3	11162	4q26	NUDT6	33	983		5--cis
540	ZFP276	16q24.3	92822	NM_152287.1	273	1892	Homo sapiens zinc finger protein 276 (ZFP276), mRNA	1963	594	1331	1925	0.99	5503	4430	5024	Homo sapiens Fanconi anemia, complementation group A (FANCA), mRNA	NM_000135.1	2175	16q24.3	FANCA	32	4399	R	5--cis
541	KAAG1	6p22.1	353219	NM_181337.2	738	992	Homo sapiens kidney associated antigen 1 (KAAG1), mRNA	1382	595	556	1150	1	2167	1	595	Homo sapiens doublecortin domain containing 2 (DCDC2), mRNA	NM_016356.1	51473	6p22.1	DCDC2	303	1733		4--cis
542	MRPS18C	4q21.23	51023	NM_016067.1	60	488	Homo sapiens mitochondrial ribosomal protein S18C (MRPS18C), nuclear gene encoding mitochondrial protein, mRNA	1014	603	411	1014	0.99	2939	-802	-199	Homo sapiens two pore segment channel 2 (TPCN2), mRNA	NM_139075.1	219931	11q13.1-q13.2	TPCN2	102	2360		2--trans
543	FLJ13614	4q21.21-q21.23	84142	NM_139076.1	293	1195	Homo sapiens hypothetical protein FLJ13614 (FLJ13614), mRNA	2719	603	1941	2544	0.99	1014	411	1014	Homo sapiens mitochondrial ribosomal protein S18C (MRPS18C), nuclear gene encoding mitochondrial protein, mRNA	NM_016067.1	51023	4q21.3	MRPS18C	60	488	R	5--cis
544	SQSTM1	5q35	8878	NM_003900.2	41	1363	Homo sapiens sequestosome 1 (SQSTM1), mRNA	2870	610	2048	2659	0.99	830	201	811	Homo sapiens truncated calcium binding protein (LOC51149), mRNA	NM_016175.1	51149	5q35.3	LOC51149	220	696		5--cis
545	CIDEB	14q11.2	27141	NM_014430.1	1181	1840	Homo sapiens cell death-inducing DFFA-like effector b (CIDEB), mRNA	2289	628	128	757	0.99	2799	1695	2325	Homo sapiens leukotriene B4 receptor 2 (LTB4R2), mRNA	NM_019839.1	56413	14q11.2-q12	LTB4R2	1619	2788		2--cis
546	ANAPC1	2q12.1	64682	NM_022662.1	248	6082	Homo sapiens anaphase-promoting complex 1 (meiotic checkpoint regulator) (ANAPC1), mRNA	6282	640	2555	3204	0.98	649	1	649	Homo sapiens LOC375218 (LOC375218), mRNA	XM_353284.1	375218	2p11.2	LOC375218	79	432		4
547	IL18BP	11q13	10068	NM_005699.2	929	1522	Homo sapiens interleukin 18 binding protein (IL18BP), transcript variant C, mRNA	3630	666	2750	3417	0.99	7217	6551	7217	Homo sapiens nuclear mitotic apparatus protein 1 (NUMA1), mRNA	NM_006185.1	4926	11q13	NUMA1	259	6564	R	5--cis
548	IL18BP	11q13	10068	NM_173042.1	929	1507	Homo sapiens interleukin 18 binding protein (IL18BP), transcript variant A, mRNA	3399	666	2519	3186	0.99	7217	6551	7217	Homo sapiens nuclear mitotic apparatus protein 1 (NUMA1), mRNA	NM_006185.1	4926	11q13	NUMA1	259	6564		5--cis
549	IL18BP	11q13	10068	NM_173043.1	929	1270	Homo sapiens interleukin 18 binding protein (IL18BP), transcript variant B, mRNA	3127	666	2247	2914	0.99	7217	6551	7217	Homo sapiens nuclear mitotic apparatus protein 1 (NUMA1), mRNA	NM_006185.1	4926	11q13	NUMA1	259	6564		5--cis
550	SARM1	17q11	23098	NM_015077.1	29	2101	Homo sapiens sterile alpha and TIR motif containing 1 (SARM1), mRNA	6862	678	4851	5529	0.99	2096	1418	2096	Homo sapiens similar to RIKEN cDNA 1110002C08 gene (MGC9564), mRNA	NM_080669.2	113235	17q11.2	MGC9564	97	1476		5--cis
551	MBNL2	13q32.2	10150	NM_005757.3	817	1584	Homo sapiens muscleblind-like 2 (Drosophila) (MBNL2), transcript variant 2, mRNA	2567	682	1886	2567	1	1644	811	1492	Homo sapiens hypothetical protein PRO2032 (PRO2032), mRNA	XM_352905.1	10150	13q32.2	MBNL2	1422	1616		5
552	CASKIN1	16p13.3	57524	NM_020764.1	33	4328	Homo sapiens CASK interacting protein 1 (CASKIN1), mRNA	5761	691	4820	5510	1	3584	2868	3558	Homo sapiens ring finger and WD repeat domain 1 (RFWD1), mRNA	NM_032271.1	84231	16p13.3	RFWD1	100	2112		6--cis
553	LOC338961	15q25.1	338961	XM_294753.1	73	372	Homo sapiens hypothetical LOC338961 (LOC338961), mRNA	701	693	1	694	0.99	3250	1610	2303	Homo sapiens hypothetical protein LOC161527 (LOC161527), mRNA	XM_294765.3	161527	15q25.1	LOC161527	63	1502		5
554	LOC338961	15q25.1	338961	XM_294753.1	73	372	Homo sapiens hypothetical LOC338961 (LOC338961), mRNA	701	693	1	694	0.99	3540	1900	2593	Homo sapiens similar to golgi autoantigen, golgin subfamily a, 2; SY11 protein (LOC374676), mRNA	XM_351026.1	374676	15	LOC374676	1	1584		5
555	COX11	17q22	1353	NM_004375.2	48	878	Homo sapiens COX11 homolog, cytochrome c oxidase assembly protein (yeast) (COX11), nuclear gene encoding mitochondrial protein, mRNA	2717	710	1662	2378	0.99	2177	1461	2177	Homo sapiens target of myb1-like 1 (chicken) (TOM1L1), mRNA	NM_005486.1	10040	17q23.2	TOM1L1	31	1461	R	5--cis
556	RAB22A	20q13.32	57403	NM_020673.2	263	847	Homo sapiens RAB22A, member RAS oncogene family (RAB22A), mRNA	8702	719	3362	4087	0.99	921	196	921	Homo sapiens LOC375102 (LOC375102), mRNA	XM_353243.1	375102	20q13.32	LOC375102	1	378		5
557	THEA	1p32.3	26027	NM_147161.2	83	1867	Homo sapiens thioesterase, adipose associated (THEA), transcript variant 2, mRNA	3082	764	1936	2700	0.99	2004	1211	1975	Homo sapiens hyporthetical protein MGC27169 (MGC27169), mRNA	NM_176782.1	338094	1p32.3	MGC27169	131	1888	R	5--cis
558	FLJ13291	16q22.1	84138	NM_032178.1	20	949	Homo sapiens hypothetical protein FLJ13291 (FLJ13291), mRNA	1607	782	817	1607	0.98	6296	5094	5884	Homo sapiens solute carrier family 7 (cationic amino acid transporter, y+ system), member 6 (SLC7A6), mRNA	NM_003983.1	9057	16q22.1	SLC7A6	213	1760	R	5--cis
559	MGC16703	22q11.21	113691	NM_145042.2	451	915	Homo sapiens alpha tubulin-like (MGC16703), mRNA	1828	786	568	1357	0.99	1836	611	1400	Homo sapiens hypothetical protein FLJ39582 (FLJ39582), mRNA	NM_178315.2	353117	22q11.2	FLJ39582	234	617	R	4--cis
560	TAF6L	11q12.3	10629	NM_006473.2	102	1970	Homo sapiens TAF6-like RNA polymerase II, p300/CBP-associated factor (PCAF)-associated factor, 65kDa (TAF6L), mRNA	2016	803	1190	1993	0.99	1768	2	805	Homo sapiens hypothetical protein FLJ11136 (FLJ11136), mRNA	NM_018336.1	55310	11q12.3	FLJ11136	310	810	R	4--cis
561	RFPL3S	22q12.3	10737	NR_001450.1			Homo sapiens ret finger protein-like 3 antisense (RFPL3S) on chromosome 22	11078	903	9825	10736	0.99	1488	577	1488	Homo sapiens ret finger protein-like 3 (RFPL3), mRNA	NM_006604.1	10738	22q12.3	RFPL3	293	1159		--cis
562	FLJ23053	5q35.3	64942	NM_022907.1	62	499	Homo sapiens hypothetical protein FLJ23053 (FLJ23053), mRNA	1890	1093	669	1779	0.98	2244	1117	2226	Homo sapiens tripartite motif-containing 52 (TRIM52), mRNA	NM_032765.2	84851	5q35.3	TRIM52	306	1199		5--cis
563	PHYHIPL	10q11	84457	NM_032439.1	268	1398	Homo sapiens KIAA1796 protein (KIAA1796), mRNA	3113	1149	1948	3104	0.99	4739	-1192	-37	Homo sapiens similar to KIAA0592 protein (LOC374332), mRNA	XM_051956.9	374332	10q11.23	LOC374332	1	4182		3
564	FAM13C1	10q21.3	220965	XM_166142, NM_198215	135	1892	Homo sapiens family with sequence similarity 13, member C1 (FAM13C1), mRNA	3365	1149	2210	3365	0.99	3113	1948	3104	Homo sapiens KIAA1796 protein (KIAA1796), mRNA	NM_032439.1	84457	10q11	KIAA1796	268	1398		6
565	C9orf97	9q22.33	158427	NM_139246.3	217	1686	Homo sapiens PP4189 (LOC158427), mRNA	4100	1154	2907	4068	0.99	2665	1503	2664	Homo sapiens tropomodulin 1 (TMOD1), mRNA	NM_003275.1	7111	9q22.3	TMOD1	35	1114	R	6--cis
566	RBM15B	3p21.2	29890	NM_013286.2	101	2773	Homo sapiens chromosome 3p21.1 gene sequence (HUMAGCGB), mRNA	6057	1213	4054	5266	0.99	5984	4724	5940	Homo sapiens Vpr-binding protein (VprBP), mRNA	NM_014703.1	9730	3p21.31	VprBP	169	4692	R	6--cis
567	MBNL2	13q32.1	10150	NM_144778.1	817	1920	Homo sapiens muscleblind-like 2 (Drosophila) (MBNL2), transcript variant 1, mRNA	4665	1228	1868	3102	0.99	1644	258	1492	Homo sapiens hypothetical protein PRO2032 (PRO2032), mRNA	XM_352905.1	10150	13q32.2	MBNL2	1422	1616		4
568	AGTRL2	22q12.3	188	NM_005162.2	1481	1696	Homo sapiens angiotensin II receptor-like 2 (AGTRL2), mRNA	1816	1810	3	1816	0.99	3240	1345	3159	Homo sapiens hypothetical protein FLJ38628 (FLJ38628), mRNA	NM_152267.2	91445	22q12.2	FLJ38628	160	738	R	5--cis

## Sheet: statistics of type
TYPE	Novel	Reported	Total		Calculation in Tab1 of paper
1--cis	9	11	20		NAT Types	Cis	Trans	Lacking genomic data	Total number
2--cis	22	15	37		Novel	156	157	90	403
3--cis	3	1	4		Reported	156	4	5	165
4--cis	22	26	48		Total	312	161	95	568
5--cis	37	48	85
6--cis	61	55	116		Calculation in Tab2 of paper
--cis	2	0	2		NAT Types	Cis	Trans	Lacking genomic data	Total number
1--trans	7	0	7		(1) 5’UTR vs. 5’UTR	20	7	5	32
2--trans	16	0	16		(2) 5’UTR vs. CDS	37	16	13	66
3--trans	26	0	26		(3) 5’UTR vs. 3’UTR	4	26	6	36
4--trans	1	0	1		(4) CDS vs. CDS	48	1	22	71
5--trans	17	2	19		(5) CDS vs. 3’TUR	85	19	23	127
6--trans	76	2	78		(6) 3’UTR vs. 3’UTR	116	78	24	218
--trans	14	0	14		Lacking CDS	2	14	2	18
1	4	1	5		Total	312	161	95	568
2	10	3	13
3	6	0	6
4	21	1	22
5	23	0	23
6	24	0	24
null	2	0	2
Total	403	165	568
