# Supplementary material for: In silico discovery of human natural antisense transcripts
Source: BMC Bioinformatics. 2006 Jan 13;7:18. doi: 10.1186/1471-2105-7-18 (PMC1369008; doi:10.1186/1471-2105-7-18)
Supplement: Additional File 2 — Table2A_hNATs with splice variants of genes. [file 1471-2105-7-18-S2.xls]

## Sheet: all
hNAT ID	sense gene symbol	sense locus	sense Gene id	sense acc	sense gene definition	sense length	pair length	pair start	pair end	Identity	anti seq length	anti pair start	anti pair end	anti gene definition	anti acc	anti Gene id	anti locus	anti gene symbol	TYPE
3	TRO	xp11.22-p11.21	7216	NM_177557.1	Homo sapiens trophinin (TRO), transcript variant 5, mRNA	1138	34	300	333	1	1830	14	47	Homo sapiens tubulin, gamma 2 (TUBG2), mRNA	NM_016437.1	27175	17q21	TUBG2	2--trans
4	TRO	xp11.22-p11.21	7216	NM_177558.1	Homo sapiens trophinin (TRO), transcript variant 4, mRNA	1429	34	300	333	1	1830	14	47	Homo sapiens tubulin, gamma 2 (TUBG2), mRNA	NM_016437.1	27175	17q21	TUBG2	2--trans
5	TUBG2	17q21	27175	NM_016437.1	Homo sapiens tubulin, gamma 2 (TUBG2), mRNA	1830	34	14	47	1	2329	1491	1524	Homo sapiens trophinin (TRO), transcript variant 2, mRNA	NM_177556.1	7216	xp11.22-p11.21	TRO	2--trans
6	TUBG2	17q21	27175	NM_016437.1	Homo sapiens tubulin, gamma 2 (TUBG2), mRNA	1830	34	14	47	1	2620	1491	1524	Homo sapiens trophinin (TRO), transcript variant 1, mRNA	NM_177555.1	7216	xp11.22-p11.21	TRO	2--trans
7	TUBG2	17q21	27175	NM_016437.1	Homo sapiens tubulin, gamma 2 (TUBG2), mRNA	1830	34	14	47	1	2321	1506	1539	Homo sapiens trophinin (TRO), transcript variant 3, mRNA	NM_016157.2	7216	xp11.22-p11.21	TRO	2--trans
9	HFE	6p21.3	3077	NM_000410.2	Homo sapiens hemochromatosis (HFE), transcript variant 1, mRNA	2727	35	2249	2283	1	5178	4492	4526	Homo sapiens aquaporin 6, kidney specific (AQP6), transcript variant 2, mRNA	NM_053286.1	363	12q13	AQP6	6--trans
11	HFE	6p21.3	3077	NM_000410.2	Homo sapiens hemochromatosis (HFE), transcript variant 1, mRNA	2727	35	2249	2283	1	2694	2008	2042	Homo sapiens aquaporin 6, kidney specific (AQP6), transcript variant 1, mRNA	NM_001652.2	363	12q13	AQP6	6--trans
13	FLJ12661	13q13.3	80209	NM_025138.2	Homo sapiens hypothetical protein FLJ12661 (FLJ12661), transcript variant 1, mRNA	5161	35	1	35	1	1278	1	35	Homo sapiens similar to RIKEN cDNA 8030451K01 (LOC376191), mRNA	XM_352106.1	376191	13q13.3	LOC376191	2
18	FLJ12661	13q13.3	80209	NM_170719.1	Homo sapiens hypothetical protein FLJ12661 (FLJ12661), transcript variant 2, mRNA	5095	35	1	35	1	1278	1	35	Homo sapiens similar to RIKEN cDNA 8030451K01 (LOC376191), mRNA	XM_352106.1	376191	13q13.3	LOC376191	2
43	C20orf24	20q11.23	55969	NM_018840.1	Homo sapiens chromosome 20 open reading frame 24 (C20orf24), mRNA	1104	37	1040	1076	1	2447	2409	2445	Homo sapiens Src-like-adaptor 2 (SLA2), transcript variant 2, mRNA	NM_175077.1	84174	20q11.23	SLA2	6--cis
44	C20orf24	20q11.23	55969	NM_018840.1	Homo sapiens chromosome 20 open reading frame 24 (C20orf24), mRNA	1104	37	1040	1076	1	2497	2459	2495	Homo sapiens Src-like-adaptor 2 (SLA2), transcript variant 1, mRNA	NM_032214.2	84174	20q11.23	SLA2	6--cis
47	KLRD1	12p13	3824	NM_002262.2	Homo sapiens killer cell lectin-like receptor subfamily D, member 1 (KLRD1), transcript variant 1, mRNA	1364	38	1327	1364	1	4880	4280	4317	Homo sapiens Hermansky-Pudlak syndrome 5 (HPS5), transcript variant 1, mRNA	NM_181507.1	11234	11p14	HPS5	6--trans
48	KLRD1	12p13	3824	NM_002262.2	Homo sapiens killer cell lectin-like receptor subfamily D, member 1 (KLRD1), transcript variant 1, mRNA	1364	38	1327	1364	1	10987	10798	10835	Homo sapiens breast cancer 2, early onset (BRCA2), mRNA	NM_000059.1	675	13q12.3	BRCA2	6--trans
49	KLRD1	12p13	3824	NM_002262.2	Homo sapiens killer cell lectin-like receptor subfamily D, member 1 (KLRD1), transcript variant 1, mRNA	1364	38	1327	1364	1	4536	3936	3973	Homo sapiens Hermansky-Pudlak syndrome 5 (HPS5), transcript variant 3, mRNA	NM_181508.1	11234	11p14	HPS5	6--trans
50	KLRD1	12p13	3824	NM_002262.2	Homo sapiens killer cell lectin-like receptor subfamily D, member 1 (KLRD1), transcript variant 1, mRNA	1364	38	1320	1357	1	2273	1744	1781	Homo sapiens hypothetical protein FLJ14346 (FLJ14346), mRNA	NM_025029.1	80097	2q21.2	FLJ14346	6--trans
51	KLRD1	12p13	3824	NM_002262.2	Homo sapiens killer cell lectin-like receptor subfamily D, member 1 (KLRD1), transcript variant 1, mRNA	1364	38	1327	1364	1	4723	4123	4160	Homo sapiens Hermansky-Pudlak syndrome 5 (HPS5), transcript variant 2, mRNA	NM_007216.3	11234	11p14	HPS5	6--trans
54	KLRD1	12p13	3824	NM_007334.1	Homo sapiens killer cell lectin-like receptor subfamily D, member 1 (KLRD1), transcript variant 2, mRNA	1271	38	1227	1264	1	2273	1744	1781	Homo sapiens hypothetical protein FLJ14346 (FLJ14346), mRNA	NM_025029.1	80097	2q21.2	FLJ14346	6--trans
55	KLRD1	12p13	3824	NM_007334.1	Homo sapiens killer cell lectin-like receptor subfamily D, member 1 (KLRD1), transcript variant 2, mRNA	1271	38	1234	1271	1	4536	3936	3973	Homo sapiens Hermansky-Pudlak syndrome 5 (HPS5), transcript variant 3, mRNA	NM_181508.1	11234	11p14	HPS5	6--trans
56	KLRD1	12p13	3824	NM_007334.1	Homo sapiens killer cell lectin-like receptor subfamily D, member 1 (KLRD1), transcript variant 2, mRNA	1271	38	1234	1271	1	10987	10798	10835	Homo sapiens breast cancer 2, early onset (BRCA2), mRNA	NM_000059.1	675	13q12.3	BRCA2	6--trans
57	KLRD1	12p13	3824	NM_007334.1	Homo sapiens killer cell lectin-like receptor subfamily D, member 1 (KLRD1), transcript variant 2, mRNA	1271	38	1234	1271	1	4880	4280	4317	Homo sapiens Hermansky-Pudlak syndrome 5 (HPS5), transcript variant 1, mRNA	NM_181507.1	11234	11p14	HPS5	6--trans
58	KLRD1	12p13	3824	NM_007334.1	Homo sapiens killer cell lectin-like receptor subfamily D, member 1 (KLRD1), transcript variant 2, mRNA	1271	38	1234	1271	1	4723	4123	4160	Homo sapiens Hermansky-Pudlak syndrome 5 (HPS5), transcript variant 2, mRNA	NM_007216.3	11234	11p14	HPS5	6--trans
63	FLJ35487	1p22.3	284505	NM_173820.1	Homo sapiens hypothetical protein FLJ35487 (FLJ35487), mRNA	2882	38	1242	1279	1	3155	2859	2896	Homo sapiens purinergic receptor P2X, ligand-gated ion channel, 7 (P2RX7), transcript variant 1, mRNA	NM_002562.4	5027	12q24	P2RX7	6--trans
64	FLJ35487	1p22.3	284505	NM_173820.1	Homo sapiens hypothetical protein FLJ35487 (FLJ35487), mRNA	2882	38	1242	1279	1	3058	2762	2799	Homo sapiens purinergic receptor P2X, ligand-gated ion channel, 7 (P2RX7), transcript variant 2, mRNA	NM_177427.2	5027	12q24	P2RX7	6--trans
67	FLJ20084	19q13.32	54814	NM_017659.1	Homo sapiens hypothetical protein FLJ20084 (FLJ20084), mRNA	1574	38	1455	1492	1	2135	1440	1477	Homo sapiens transmembrane protease, serine 3 (TMPRSS3), transcript variant C, mRNA	NM_032404.1	64699	21q22.3	TMPRSS3	6--trans
68	FLJ20084	19q13.32	54814	NM_017659.1	Homo sapiens hypothetical protein FLJ20084 (FLJ20084), mRNA	1574	38	1455	1492	1	2554	1859	1896	Homo sapiens transmembrane protease, serine 3 (TMPRSS3), transcript variant B, mRNA	NM_032401.1	64699	21q22.3	TMPRSS3	6--trans
69	FLJ20084	19q13.32	54814	NM_017659.1	Homo sapiens hypothetical protein FLJ20084 (FLJ20084), mRNA	1574	38	1455	1492	1	2468	1773	1810	Homo sapiens transmembrane protease, serine 3 (TMPRSS3), transcript variant A, mRNA	NM_024022.1	64699	21q22.3	TMPRSS3	6--trans
71	IRF3	19q13.3-q13.4	3661	NM_001571.1	Homo sapiens interferon regulatory factor 3 (IRF3), mRNA	1407	39	1	39	1	1750	489	527	Homo sapiens BCL2-like 12 (proline rich) (BCL2L12), transcript variant 2, mRNA	NM_052842.2	83596	19q13.3	BCL2L12	1--cis
72	IRF3	19q13.3-q13.4	3661	NM_001571.1	Homo sapiens interferon regulatory factor 3 (IRF3), mRNA	1407	39	1	39	1	1893	489	527	Homo sapiens BCL2-like 12 (proline rich) (BCL2L12), transcript variant 1, mRNA	NM_138639.1	83596	19q13.3	BCL2L12	1--cis
83	AASS	7q31.3	10157	NM_005763.2	Homo sapiens aminoadipate-semialdehyde synthase (AASS), mRNA	3233	41	3193	3233	1	2158	1491	1531	Homo sapiens apolipoprotein L, 1 (APOL1), transcript variant 3, mRNA	NM_145344.1	8542	22q13.1	APOL1	6--trans
85	AASS	7q31.3	10157	NM_005763.2	Homo sapiens aminoadipate-semialdehyde synthase (AASS), mRNA	3233	41	3193	3233	1	3010	2343	2383	Homo sapiens apolipoprotein L, 1 (APOL1), transcript variant 2, mRNA	NM_145343.1	8542	22q13.1	APOL1	6--trans
86	AASS	7q31.3	10157	NM_005763.2	Homo sapiens aminoadipate-semialdehyde synthase (AASS), mRNA	3233	41	3193	3233	1	2856	2189	2229	Homo sapiens apolipoprotein L, 1 (APOL1), transcript variant 1, mRNA	NM_003661.2	8542	22q13.1	APOL1	6--trans
88	FLJ36525	3p21.31	259173	NM_182774.1	Homo sapiens hypothetical protein LOC259173 (FLJ36525), transcript variant 2, mRNA	6175	41	6093	6133	1	7095	3605	3645	Homo sapiens sorting nexin family member 27 (SNX27), mRNA	NM_030918.4	81609	1q21.3	SNX27	6--trans
89	FLJ36525	3p21.31	259173	NM_147129.2	Homo sapiens hypothetical protein LOC259173 (FLJ36525), transcript variant 1, mRNA	4739	41	4657	4697	1	7095	3605	3645	Homo sapiens sorting nexin family member 27 (SNX27), mRNA	NM_030918.4	81609	1q21.3	SNX27	6--trans
90	FLJ36525	3p21.31	259173	NM_182775.1	Homo sapiens hypothetical protein LOC259173 (FLJ36525), transcript variant 3, mRNA	3148	41	3066	3106	1	7095	3605	3645	Homo sapiens sorting nexin family member 27 (SNX27), mRNA	NM_030918.4	81609	1q21.3	SNX27	6--trans
100	UCN	2p23-p21	7349	NM_003353.2	Homo sapiens urocortin (UCN), mRNA	615	43	573	615	1	1644	1589	1631	Homo sapiens ring finger protein 30 (RNF30), transcript variant 2, mRNA	NM_187841.1	57159	2p23.3	RNF30	6--cis
101	UCN	2p23-p21	7349	NM_003353.2	Homo sapiens urocortin (UCN), mRNA	615	43	573	615	1	1770	1715	1757	Homo sapiens ring finger protein 30 (RNF30), transcript variant 1, mRNA	NM_032546.2	57159	2p23.3	RNF30	6--cis
103	LOC146701	17q25.3	146701	XM_097065.5	Homo sapiens hypothetical LOC146701 (LOC146701), mRNA	665	43	623	665	1	2495	1963	2005	Homo sapiens Rhesus blood group, D antigen (RHD), transcript variant 2, mRNA	NM_016225.2	6007	1p36.11	RHD	6
104	LOC146701	17q25.3	146701	XM_097065.5	Homo sapiens hypothetical LOC146701 (LOC146701), mRNA	665	43	623	665	1	2709	2177	2219	Homo sapiens Rhesus blood group, D antigen (RHD), transcript variant 1, mRNA	NM_016124.2	6007	1p36.11	RHD	6
116	CCNE2	8q22.1	9134	NM_004702.2	Homo sapiens cyclin E2 (CCNE2), transcript variant 3, mRNA	2536	46	2432	2477	1	1777	1717	1762	Homo sapiens hypothetical protein FLJ20530 (FLJ20530), mRNA	NM_017864.1	55656	8q22.1	FLJ20530	6--cis
117	CCNE2	8q22.1	9134	NM_057735.1	Homo sapiens cyclin E2 (CCNE2), transcript variant 2, mRNA	2613	46	2509	2554	1	1777	1717	1762	Homo sapiens hypothetical protein FLJ20530 (FLJ20530), mRNA	NM_017864.1	55656	8q22.1	FLJ20530	6--cis
118	CCNE2	8q22.1	9134	NM_057749.1	Homo sapiens cyclin E2 (CCNE2), transcript variant 1, mRNA	2748	46	2644	2689	1	1777	1717	1762	Homo sapiens hypothetical protein FLJ20530 (FLJ20530), mRNA	NM_017864.1	55656	8q22.1	FLJ20530	6--cis
119	PCBP4	3p21	57060	NM_020418.2	Homo sapiens poly(rC) binding protein 4 (PCBP4), transcript variant 1, mRNA	2623	46	2553	2598	1	2139	2079	2124	Homo sapiens G protein-coupled receptor 62 (GPR62), mRNA	NM_080865.2	118442	3p21.1	GPR62	6--cis
120	PCBP4	3p21	57060	NM_033008.1	Homo sapiens poly(rC) binding protein 4 (PCBP4), transcript variant 3, mRNA	2033	46	1963	2008	1	2139	2079	2124	Homo sapiens G protein-coupled receptor 62 (GPR62), mRNA	NM_080865.2	118442	3p21.1	GPR62	6--cis
121	PCBP4	3p21	57060	NM_033009.1	Homo sapiens poly(rC) binding protein 4 (PCBP4), transcript variant 2, mRNA	2458	46	2388	2433	1	2139	2079	2124	Homo sapiens G protein-coupled receptor 62 (GPR62), mRNA	NM_080865.2	118442	3p21.1	GPR62	6--cis
122	PCBP4	3p21	57060	NM_033010.1	Homo sapiens poly(rC) binding protein 4 (PCBP4), transcript variant 4, mRNA	1962	47	1916	1962	1	2139	2078	2124	Homo sapiens G protein-coupled receptor 62 (GPR62), mRNA	NM_080865.2	118442	3p21.1	GPR62	6--cis
128	ABHD1	2p23.3	84696	NM_032604.2	Homo sapiens abhydrolase domain containing 1 (ABHD1), transcript variant 1, mRNA	1458	48	1397	1444	1	2114	2042	2089	Homo sapiens prolactin regulatory element binding (PREB), mRNA	NM_013388.3	10113	2p23.3	PREB	6--cis
130	POFUT1	20q11	23509	NM_172236.1	Homo sapiens protein O-fucosyltransferase 1 (POFUT1), transcript variant 2, mRNA	1524	48	1064	1111	1	1927	1578	1625	Homo sapiens kallikrein 7 (chymotryptic, stratum corneum) (KLK7), transcript variant 2, mRNA	NM_139277.1	5650	19q13.41	KLK7	6--trans
131	POFUT1	20q11	23509	NM_172236.1	Homo sapiens protein O-fucosyltransferase 1 (POFUT1), transcript variant 2, mRNA	1524	48	1064	1111	1	1927	1578	1625	Homo sapiens kallikrein 7 (chymotryptic, stratum corneum) (KLK7), transcript variant 1, mRNA	NM_005046.2	5650	19q13.41	KLK7	6--trans
132	ABHD1	2p23.3	84696	NM_152870.1	Homo sapiens abhydrolase domain containing 1 (ABHD1), transcript variant 2, mRNA	1433	48	1372	1419	1	2114	2042	2089	Homo sapiens prolactin regulatory element binding (PREB), mRNA	NM_013388.3	10113	2p23.3	PREB	6--cis
133	MEST	7q32	4232	NM_002402.2	Homo sapiens mesoderm specific transcript homolog (mouse) (MEST), transcript variant 1, mRNA	2507	48	2410	2457	1	3110	3063	3110	Homo sapiens coatomer protein complex, subunit gamma 2 (COPG2), mRNA	NM_012133.1	26958	7q32	COPG2	6--cis
134	MEST	7q32	4232	NM_177524.1	Homo sapiens mesoderm specific transcript homolog (mouse) (MEST), transcript variant 2, mRNA	2455	48	2358	2405	1	3110	3063	3110	Homo sapiens coatomer protein complex, subunit gamma 2 (COPG2), mRNA	NM_012133.1	26958	7q32	COPG2	6--cis
135	MEST	7q32	4232	NM_177525.1	Homo sapiens mesoderm specific transcript homolog (mouse) (MEST), transcript variant 3, mRNA	2419	48	2322	2369	1	3110	3063	3110	Homo sapiens coatomer protein complex, subunit gamma 2 (COPG2), mRNA	NM_012133.1	26958	7q32	COPG2	6--cis
180	LOC375253	2q12.1	375253	XM_353289.1	Homo sapiens LOC375253 (LOC375253), mRNA	805	53	603	655	1	2964	2681	2733	Homo sapiens cAMP responsive element binding protein 1 (CREB1), transcript variant A, mRNA	NM_004379.2	1385	2q34	CREB1	6
181	LOC375253	2q12.1	375253	XM_353289.1	Homo sapiens LOC375253 (LOC375253), mRNA	805	53	603	655	1	3006	2723	2775	Homo sapiens cAMP responsive element binding protein 1 (CREB1), transcript variant B, mRNA	NM_134442.2	1385	2q34	CREB1	6
184	SMP1	1p36.11	23585	NM_014313.2	Homo sapiens small membrane protein 1 (SMP1), mRNA	2284	54	2227	2280	1	1559	1506	1559	Homo sapiens Rhesus blood group, CcEe antigens (RHCE), transcript variant 1, mRNA	NM_020485.2	6006	1p36.11	RHCE	6--cis
185	SMP1	1p36.11	23585	NM_014313.2	Homo sapiens small membrane protein 1 (SMP1), mRNA	2284	54	2227	2280	1	1106	1053	1106	Homo sapiens Rhesus blood group, CcEe antigens (RHCE), transcript variant 3, mRNA	NM_138616.1	6006	1p36.11	RHCE	6--cis
186	SMP1	1p36.11	23585	NM_014313.2	Homo sapiens small membrane protein 1 (SMP1), mRNA	2284	54	2227	2280	1	1425	1372	1425	Homo sapiens Rhesus blood group, CcEe antigens (RHCE), transcript variant 2, mRNA	NM_138618.1	6006	1p36.11	RHCE	6--cis
187	SMP1	1p36.11	23585	NM_014313.2	Homo sapiens small membrane protein 1 (SMP1), mRNA	2284	54	2227	2280	1	1163	1110	1163	Homo sapiens Rhesus blood group, CcEe antigens (RHCE), transcript variant 4, mRNA	NM_138617.1	6006	1p36.11	RHCE	6--cis
190	PP35	7q22-q31	11062	NM_181581.1	Homo sapiens protein similar to E.coli yhdg and R. capsulatus nifR3 (PP35), mRNA	2252	54	1	54	1	3541	1	54	Homo sapiens component of oligomeric golgi complex 5 (COG5), transcript variant 2, mRNA	NM_181733.1	10466	7q22-q31	COG5	2--cis
191	PP35	7q22-q31	11062	NM_181581.1	Homo sapiens protein similar to E.coli yhdg and R. capsulatus nifR3 (PP35), mRNA	2252	54	1	54	1	3604	1	54	Homo sapiens component of oligomeric golgi complex 5 (COG5), transcript variant 1, mRNA	NM_006348.2	10466	7q22-q31	COG5	2--cis
194	KIAA1962	9q32	158399	XM_088567.5	Homo sapiens zinc finger protein HIT-10 (KIAA1962), mRNA	3729	54	3106	3160	0.98	2911	2660	2714	Homo sapiens sialyltransferase 4A (beta-galactoside alpha-2,3-sialyltransferase) (SIAT4A), transcript variant 1, mRNA	NM_003033.2	6482	8q24.22	SIAT4A	6--trans
195	KIAA1962	9q32	158399	XM_088567.5	Homo sapiens zinc finger protein HIT-10 (KIAA1962), mRNA	3729	54	3106	3160	0.98	2708	2457	2511	Homo sapiens sialyltransferase 4A (beta-galactoside alpha-2,3-sialyltransferase) (SIAT4A), transcript variant 2, mRNA	NM_173344.1	6482	8q24.22	SIAT4A	6--trans
196	MFAP4	17p11.2	4239	NM_002404.1	Homo sapiens microfibrillar-associated protein 4 (MFAP4), mRNA	1830	55	1716	1770	1	2918	2847	2901	Homo sapiens mitogen-activated protein kinase 7 (MAPK7), transcript variant 3, mRNA	NM_002749.2	5598	17p11.2	MAPK7	6--cis
197	MFAP4	17p11.2	4239	NM_002404.1	Homo sapiens microfibrillar-associated protein 4 (MFAP4), mRNA	1830	55	1716	1770	1	2737	2656	2710	Homo sapiens mitogen-activated protein kinase 7 (MAPK7), transcript variant 2, mRNA	NM_139032.1	5598	17p11.2	MAPK7	6--cis
198	MFAP4	17p11.2	4239	NM_002404.1	Homo sapiens microfibrillar-associated protein 4 (MFAP4), mRNA	1830	55	1716	1770	1	2813	2759	2813	Homo sapiens mitogen-activated protein kinase 7 (MAPK7), transcript variant 4, mRNA	NM_139034.1	5598	17p11.2	MAPK7	6--cis
199	MFAP4	17p11.2	4239	NM_002404.1	Homo sapiens microfibrillar-associated protein 4 (MFAP4), mRNA	1830	55	1716	1770	1	3113	3059	3113	Homo sapiens mitogen-activated protein kinase 7 (MAPK7), transcript variant 1, mRNA	NM_139033.1	5598	17p11.2	MAPK7	6--cis
202	CAMK1	3p25.3	8536	NM_003656.3	Homo sapiens calcium/calmodulin-dependent protein kinase I (CAMK1), mRNA	1501	56	1427	1482	1	2557	2502	2557	Homo sapiens 8-oxoguanine DNA glycosylase (OGG1), nuclear gene encoding mitochondrial protein, transcript variant 1a, mRNA	NM_002542.4	4968	3p26.2	OGG1	6--cis
203	CAMK1	3p25.3	8536	NM_003656.3	Homo sapiens calcium/calmodulin-dependent protein kinase I (CAMK1), mRNA	1501	56	1427	1482	1	2801	2746	2801	Homo sapiens 8-oxoguanine DNA glycosylase (OGG1), nuclear gene encoding mitochondrial protein, transcript variant 1b, mRNA	NM_016819.2	4968	3p26.2	OGG1	6--cis
204	CAMK1	3p25.3	8536	NM_003656.3	Homo sapiens calcium/calmodulin-dependent protein kinase I (CAMK1), mRNA	1501	56	1427	1482	1	2574	2519	2574	Homo sapiens 8-oxoguanine DNA glycosylase (OGG1), nuclear gene encoding mitochondrial protein, transcript variant 1c, mRNA	NM_016820.2	4968	3p26.2	OGG1	6--cis
217	PPGB	20q13.1	5476	NM_000308.1	Homo sapiens protective protein for beta-galactosidase (galactosialidosis) (PPGB), mRNA	1815	60	1756	1815	1	1589	1530	1589	Homo sapiens phospholipid transfer protein (PLTP), transcript variant 2, mRNA	NM_182676.1	5360	20q12-q13.1	PLTP	6--cis
218	PPGB	20q13.1	5476	NM_000308.1	Homo sapiens protective protein for beta-galactosidase (galactosialidosis) (PPGB), mRNA	1815	60	1756	1815	1	1745	1686	1745	Homo sapiens phospholipid transfer protein (PLTP), transcript variant 1, mRNA	NM_006227.2	5360	20q12-q13.1	PLTP	6--cis
223	DDX31	9q34.3	64794	NM_022779.7	Homo sapiens DEAD (Asp-Glu-Ala-Asp) box polypeptide 31 (DDX31), transcript variant 1, mRNA	3285	61	1	61	1	3210	1	61	Homo sapiens general transcription factor IIIC, polypeptide 4, 90kDa (GTF3C4), mRNA	NM_012204.1	9329	9q34.3	GTF3C4	1--cis
224	DDX31	9q34.3	64794	NM_138620.1	Homo sapiens DEAD (Asp-Glu-Ala-Asp) box polypeptide 31 (DDX31), transcript variant 2, mRNA	2408	61	1	61	1	3210	1	61	Homo sapiens general transcription factor IIIC, polypeptide 4, 90kDa (GTF3C4), mRNA	NM_012204.1	9329	9q34.3	GTF3C4	1--cis
227	RHOBTB2	8p21.2	23221	NM_015178.1	Homo sapiens Rho-related BTB domain containing 2 (RHOBTB2), mRNA	5101	63	5039	5101	1	4160	4084	4146	Homo sapiens tumor necrosis factor receptor superfamily, member 10b (TNFRSF10B), transcript variant 1, mRNA	NM_003842.3	8795	8p22-p21	TNFRSF10B	6--cis
228	RHOBTB2	8p21.2	23221	NM_015178.1	Homo sapiens Rho-related BTB domain containing 2 (RHOBTB2), mRNA	5101	63	5039	5101	1	4073	3997	4059	Homo sapiens tumor necrosis factor receptor superfamily, member 10b (TNFRSF10B), transcript variant 2, mRNA	NM_147187.1	8795	8p22-p21	TNFRSF10B	6--cis
233	PPP1R11	6p21.3	6992	NM_021959.1	Homo sapiens protein phosphatase 1, regulatory (inhibitor) subunit 11 (PPP1R11), transcript variant 1, mRNA	1620	64	1540	1603	1	1989	1909	1972	Homo sapiens ring finger protein 39 (RNF39), transcript variant 2, mRNA	NM_170769.1	80352	6p21.3	RNF39	6--cis
234	PPP1R11	6p21.3	6992	NM_021959.1	Homo sapiens protein phosphatase 1, regulatory (inhibitor) subunit 11 (PPP1R11), transcript variant 1, mRNA	1620	64	1540	1603	1	1353	1273	1336	Homo sapiens ring finger protein 39 (RNF39), transcript variant 3, mRNA	NM_170770.1	80352	6p21.3	RNF39	6--cis
235	PPP1R11	6p21.3	6992	NM_021959.1	Homo sapiens protein phosphatase 1, regulatory (inhibitor) subunit 11 (PPP1R11), transcript variant 1, mRNA	1620	64	1540	1603	1	2187	2107	2170	Homo sapiens ring finger protein 39 (RNF39), transcript variant 1, mRNA	NM_025236.2	80352	6p21.3	RNF39	6--cis
238	PPP1R11	6p21.3	6992	NM_170781.1	Homo sapiens protein phosphatase 1, regulatory (inhibitor) subunit 11 (PPP1R11), transcript variant 2, mRNA	1712	64	1615	1678	1	1353	1273	1336	Homo sapiens ring finger protein 39 (RNF39), transcript variant 3, mRNA	NM_170770.1	80352	6p21.3	RNF39	6--cis
239	PPP1R11	6p21.3	6992	NM_170781.1	Homo sapiens protein phosphatase 1, regulatory (inhibitor) subunit 11 (PPP1R11), transcript variant 2, mRNA	1712	64	1615	1678	1	1989	1909	1972	Homo sapiens ring finger protein 39 (RNF39), transcript variant 2, mRNA	NM_170769.1	80352	6p21.3	RNF39	6--cis
240	FLJ10439	11q12.3	54663	NM_018093.1	Homo sapiens hypothetical protein FLJ10439 (FLJ10439), mRNA	1366	64	13	77	0.98	3971	2789	2853	Homo sapiens oxysterol binding protein-like 2 (OSBPL2), transcript variant 2, mRNA	NM_144498.1	9885	20q13.3	OSBPL2	3--trans
241	FLJ10439	11q12.3	54663	NM_018093.1	Homo sapiens hypothetical protein FLJ10439 (FLJ10439), mRNA	1366	64	13	77	0.98	3935	2753	2817	Homo sapiens oxysterol binding protein-like 2 (OSBPL2), transcript variant 1, mRNA	NM_014835.2	9885	20q13.3	OSBPL2	3--trans
246	RNF39	6p21.3	80352	NM_025236.2	Homo sapiens ring finger protein 39 (RNF39), transcript variant 1, mRNA	2187	67	2103	2169	1	1712	1616	1682	Homo sapiens protein phosphatase 1, regulatory (inhibitor) subunit 11 (PPP1R11), transcript variant 2, mRNA	NM_170781.1	6992	6p21.3	PPP1R11	6--cis
247	MRPL43	10q24.31	84545	NM_176793.1	Homo sapiens mitochondrial ribosomal protein L43 (MRPL43), nuclear gene encoding mitochondrial protein, transcript variant 3, mRNA	767	67	534	600	1	4400	2540	2606	Homo sapiens sema domain, immunoglobulin domain (Ig), transmembrane domain (TM) and short cytoplasmic domain, (semaphorin) 4G (SEMA4G), mRNA	NM_017893.2	57715	10q24.32	SEMA4G	4--cis
252	GBP	11q12.2	54972	NM_017870.2	Homo sapiens likely ortholog of rat GRP78-binding protein (GBP), transcript variant 1, mRNA	3486	71	3416	3486	1	2113	2041	2111	Homo sapiens solute carrier family 15, member 3 (SLC15A3), mRNA	NM_016582.1	51296	11q12.2	SLC15A3	6--cis
253	GBP	11q12.2	54972	NM_178031.1	Homo sapiens likely ortholog of rat GRP78-binding protein (GBP), transcript variant 2, mRNA	3483	71	3413	3483	1	2113	2041	2111	Homo sapiens solute carrier family 15, member 3 (SLC15A3), mRNA	NM_016582.1	51296	11q12.2	SLC15A3	6--cis
254	FLJ20542	1p36.33	54973	NM_032179.1	Homo sapiens hypothetical protein FLJ20542 (FLJ20542), mRNA	1984	72	1913	1984	1	1262	1169	1240	Homo sapiens hypothetical protein FLJ90811 (FLJ90811), mRNA	NM_153339.1	126789	1p36.33	FLJ90811	6--cis
261	ATF5	19q13.3	22809	NM_012068.2	Homo sapiens activating transcription factor 5 (ATF5), mRNA	2010	77	126	202	1	3432	128	204	Homo sapiens nucleoporin 62kDa (NUP62), transcript variant 1, mRNA	NM_153719.2	23636	19q13.33	NUP62	1--cis
262	ATF5	19q13.3	22809	NM_012068.2	Homo sapiens activating transcription factor 5 (ATF5), mRNA	2010	77	126	202	1	3399	128	204	Homo sapiens nucleoporin 62kDa (NUP62), transcript variant 2, mRNA	NM_016553.3	23636	19q13.33	NUP62	1--cis
263	ATF5	19q13.3	22809	NM_012068.2	Homo sapiens activating transcription factor 5 (ATF5), mRNA	2010	77	126	202	1	3277	128	204	Homo sapiens nucleoporin 62kDa (NUP62), transcript variant 3, mRNA	NM_153718.2	23636	19q13.33	NUP62	1--cis
266	FLJ20542	1p36.33	54973	NM_017871.2	Homo sapiens hypothetical protein FLJ20542 (FLJ20542), mRNA	2131	79	2035	2113	1	1262	1162	1240	Homo sapiens hypothetical protein FLJ90811 (FLJ90811), mRNA	NM_153339.1	126789	1p36.33	FLJ90811	6--cis
276	CAMK1	3p25.3	8536	NM_003656.3	Homo sapiens calcium/calmodulin-dependent protein kinase I (CAMK1), mRNA	1501	83	262	344	1	1727	882	964	Homo sapiens 8-oxoguanine DNA glycosylase (OGG1), nuclear gene encoding mitochondrial protein, transcript variant 2c, mRNA	NM_016827.1	4968	3p26.2	OGG1	4--cis
277	CAMK1	3p25.3	8536	NM_003656.3	Homo sapiens calcium/calmodulin-dependent protein kinase I (CAMK1), mRNA	1501	83	262	344	1	2108	1258	1340	Homo sapiens 8-oxoguanine DNA glycosylase (OGG1), nuclear gene encoding mitochondrial protein, transcript variant 2a, mRNA	NM_016821.1	4968	3p26.2	OGG1	4--cis
279	CAMK1	3p25.3	8536	NM_003656.3	Homo sapiens calcium/calmodulin-dependent protein kinase I (CAMK1), mRNA	1501	84	262	345	1	2210	1364	1447	Homo sapiens 8-oxoguanine DNA glycosylase (OGG1), nuclear gene encoding mitochondrial protein, transcript variant 2d, mRNA	NM_016828.1	4968	3p26.2	OGG1	4--cis
280	CAMK1	3p25.3	8536	NM_003656.3	Homo sapiens calcium/calmodulin-dependent protein kinase I (CAMK1), mRNA	1501	84	262	345	1	2163	1317	1400	Homo sapiens 8-oxoguanine DNA glycosylase (OGG1), nuclear gene encoding mitochondrial protein, transcript variant 2e, mRNA	NM_016829.1	4968	3p26.2	OGG1	5--cis
281	CAMK1	3p25.3	8536	NM_003656.3	Homo sapiens calcium/calmodulin-dependent protein kinase I (CAMK1), mRNA	1501	84	262	345	1	1909	1063	1146	Homo sapiens 8-oxoguanine DNA glycosylase (OGG1), nuclear gene encoding mitochondrial protein, transcript variant 2b, mRNA	NM_016826.1	4968	3p26.2	OGG1	4--cis
290	HRD1	11q13	84447	NM_032431.1	Homo sapiens HRD1 protein (HRD1), transcript variant 1, mRNA	3071	89	2958	3046	1	2107	2001	2089	Homo sapiens mitochondrial ribosomal protein L49 (MRPL49), nuclear gene encoding mitochondrial protein, mRNA	NM_004927.2	740	11q13	MRPL49	6--cis
291	HRD1	11q13	84447	NM_172230.1	Homo sapiens HRD1 protein (HRD1), transcript variant 2, mRNA	3074	89	2961	3049	1	2107	2001	2089	Homo sapiens mitochondrial ribosomal protein L49 (MRPL49), nuclear gene encoding mitochondrial protein, mRNA	NM_004927.2	740	11q13	MRPL49	6--cis
299	AUP1	2p13	550	NM_012103.2	Homo sapiens ancient ubiquitous protein 1 (AUP1), transcript variant 1, mRNA	1759	96	181	276	1	2326	1	96	Homo sapiens protease, serine, 25 (PRSS25), nuclear gene encoding mitochondrial protein, transcript variant 1, mRNA	NM_013247.3	27429	2p12	PRSS25	2--cis
300	AUP1	2p13	550	NM_012103.2	Homo sapiens ancient ubiquitous protein 1 (AUP1), transcript variant 1, mRNA	1759	96	181	276	1	2035	1	96	Homo sapiens protease, serine, 25 (PRSS25), nuclear gene encoding mitochondrial protein, transcript variant 2, mRNA	NM_145074.1	27429	2p12	PRSS25	2--cis
302	PRSS25	2p12	27429	NM_013247.3	Homo sapiens protease, serine, 25 (PRSS25), nuclear gene encoding mitochondrial protein, transcript variant 1, mRNA	2326	96	1	96	1	1623	181	276	Homo sapiens ancient ubiquitous protein 1 (AUP1), transcript variant 3, mRNA	NM_181576.1	550	2p13	AUP1	2--cis
303	PRSS25	2p12	27429	NM_013247.3	Homo sapiens protease, serine, 25 (PRSS25), nuclear gene encoding mitochondrial protein, transcript variant 1, mRNA	2326	96	1	96	1	1561	181	276	Homo sapiens ancient ubiquitous protein 1 (AUP1), transcript variant 2, mRNA	NM_181575.2	550	2p13	AUP1	2--cis
304	PRSS25	2p12	27429	NM_145074.1	Homo sapiens protease, serine, 25 (PRSS25), nuclear gene encoding mitochondrial protein, transcript variant 2, mRNA	2035	96	1	96	1	1623	181	276	Homo sapiens ancient ubiquitous protein 1 (AUP1), transcript variant 3, mRNA	NM_181576.1	550	2p13	AUP1	2--cis
305	PRSS25	2p12	27429	NM_145074.1	Homo sapiens protease, serine, 25 (PRSS25), nuclear gene encoding mitochondrial protein, transcript variant 2, mRNA	2035	96	1	96	1	1561	181	276	Homo sapiens ancient ubiquitous protein 1 (AUP1), transcript variant 2, mRNA	NM_181575.2	550	2p13	AUP1	2--cis
307	ARTS-1	5q15	51752	NM_016442.2	Homo sapiens type 1 tumor necrosis factor receptor shedding aminopeptidase regulator (ARTS-1), mRNA	5327	99	3772	3870	1	2438	1698	1796	Homo sapiens calpastatin (CAST), transcript variant 1, mRNA	NM_001750.4	831	5q15-q21	CAST	5--cis
308	ARTS-1	5q15	51752	NM_016442.2	Homo sapiens type 1 tumor necrosis factor receptor shedding aminopeptidase regulator (ARTS-1), mRNA	5327	99	3772	3870	1	1889	856	954	Homo sapiens calpastatin (CAST), transcript variant 3, mRNA	NM_173061.1	831	5q15-q21	CAST	5--cis
309	ARTS-1	5q15	51752	NM_016442.2	Homo sapiens type 1 tumor necrosis factor receptor shedding aminopeptidase regulator (ARTS-1), mRNA	5327	99	3772	3870	1	4296	1673	1771	Homo sapiens calpastatin (CAST), transcript variant 2, mRNA	NM_173060.1	831	5q15-q21	CAST	5--cis
310	ARTS-1	5q15	51752	NM_016442.2	Homo sapiens type 1 tumor necrosis factor receptor shedding aminopeptidase regulator (ARTS-1), mRNA	5327	99	3772	3870	1	2272	1527	1625	Homo sapiens calpastatin (CAST), transcript variant 4, mRNA	NM_173062.1	831	5q15-q21	CAST	5--cis
312	AP4M1	7q22.1	9179	NM_004722.2	Homo sapiens adaptor-related protein complex 4, mu 1 subunit (AP4M1), mRNA	1818	101	1718	1818	1	2383	2283	2383	Homo sapiens TAF6 RNA polymerase II, TATA box binding protein (TBP)-associated factor, 80kDa (TAF6), transcript variant 3, mRNA	NM_139122.1	6878	7q22.1	TAF6	6--cis
313	AP4M1	7q22.1	9179	NM_004722.2	Homo sapiens adaptor-related protein complex 4, mu 1 subunit (AP4M1), mRNA	1818	101	1718	1818	1	2737	2637	2737	Homo sapiens TAF6 RNA polymerase II, TATA box binding protein (TBP)-associated factor, 80kDa (TAF6), transcript variant 1, mRNA	NM_005641.2	6878	7q22.1	TAF6	6--cis
314	AP4M1	7q22.1	9179	NM_004722.2	Homo sapiens adaptor-related protein complex 4, mu 1 subunit (AP4M1), mRNA	1818	101	1718	1818	1	2707	2607	2707	Homo sapiens TAF6 RNA polymerase II, TATA box binding protein (TBP)-associated factor, 80kDa (TAF6), transcript variant 4, mRNA	NM_139123.1	6878	7q22.1	TAF6	6--cis
330	CHRNE	17p13-p12	1145	NM_000080.1	Homo sapiens cholinergic receptor, nicotinic, epsilon polypeptide (CHRNE), mRNA	2457	110	2254	2363	1	4902	4690	4799	Homo sapiens misshapen/NIK-related kinase (MINK), transcript variant 2, mRNA	NM_170663.2	50488	17p13.3	MINK	6--cis
331	CHRNE	17p13-p12	1145	NM_000080.1	Homo sapiens cholinergic receptor, nicotinic, epsilon polypeptide (CHRNE), mRNA	2457	110	2254	2363	1	4989	4777	4886	Homo sapiens misshapen/NIK-related kinase (MINK), transcript variant 3, mRNA	NM_153827.2	50488	17p13.3	MINK	6--cis
332	CHRNE	17p13-p12	1145	NM_000080.1	Homo sapiens cholinergic receptor, nicotinic, epsilon polypeptide (CHRNE), mRNA	2457	110	2254	2363	1	4878	4666	4775	Homo sapiens misshapen/NIK-related kinase (MINK), transcript variant 1, mRNA	NM_015716.2	50488	17p13.3	MINK	6--cis
333	NPR2	9p21-p12	4882	NM_000907.1	Homo sapiens natriuretic peptide receptor B/guanylate cyclase B (atrionatriuretic peptide receptor B) (NPR2), mRNA	3482	110	3174	3283	1	2010	1378	1487	Homo sapiens sperm associated antigen 8 (SPAG8), transcript variant 2, mRNA	NM_172312.1	26206	9p13.3	SPAG8	5--cis
338	NPR2	9p21-p12	4882	NM_003995.2	Homo sapiens natriuretic peptide receptor B/guanylate cyclase B (atrionatriuretic peptide receptor B) (NPR2), mRNA	3411	110	3103	3212	1	2010	1378	1487	Homo sapiens sperm associated antigen 8 (SPAG8), transcript variant 2, mRNA	NM_172312.1	26206	9p13.3	SPAG8	4--cis
339	AP4M1	7q22.1	9179	NM_004722.2	Homo sapiens adaptor-related protein complex 4, mu 1 subunit (AP4M1), mRNA	1818	110	1709	1818	1	2441	2313	2422	Homo sapiens TAF6 RNA polymerase II, TATA box binding protein (TBP)-associated factor, 80kDa (TAF6), transcript variant 2, mRNA	NM_139315.1	6878	7q22.1	TAF6	6--cis
341	WDR6	15q21	11180	NM_052825.1	Homo sapiens WD repeat domain 6 (WDR6), transcript variant 3, mRNA	746	111	612	722	1	2987	2618	2728	Homo sapiens hypothetical protein FLJ10496 (FLJ10496), mRNA	NM_018114.2	55152	3p21.31	DALRD3	5--trans
348	DHPS	19p13.2-p13.1	1725	NM_001930.2	Homo sapiens deoxyhypusine synthase (DHPS), transcript variant 1, mRNA	1351	113	1213	1325	1	1161	1026	1138	Homo sapiens hypothetical protein MGC4238 (MGC4238), mRNA	NM_032332.1	84292	19p13.2	MGC4238	6--cis
349	DHPS	19p13.2-p13.1	1725	NM_013407.1	Homo sapiens deoxyhypusine synthase (DHPS), transcript variant 3, mRNA	1183	113	1045	1157	1	1161	1026	1138	Homo sapiens hypothetical protein MGC4238 (MGC4238), mRNA	NM_032332.1	84292	19p13.2	MGC4238	6--cis
350	DHPS	19p13.2-p13.1	1725	NM_013406.1	Homo sapiens deoxyhypusine synthase (DHPS), transcript variant 2, mRNA	1210	113	1072	1184	1	1161	1026	1138	Homo sapiens hypothetical protein MGC4238 (MGC4238), mRNA	NM_032332.1	84292	19p13.2	MGC4238	6--cis
358	HNRPH3	10q22	3189	NM_012207.1	Homo sapiens heterogeneous nuclear ribonucleoprotein H3 (2H9) (HNRPH3), transcript variant 2H9, mRNA	2316	117	758	874	1	2080	1897	2013	Homo sapiens RUN and FYVE domain containing 2 (RUFY2), mRNA	NM_017987.2	55680	10q22.1	RUFY2	4--cis
360	HNRPH3	10q22	3189	NM_021644.2	Homo sapiens heterogeneous nuclear ribonucleoprotein H3 (2H9) (HNRPH3), transcript variant 2H9A, mRNA	2271	117	713	829	1	2080	1897	2013	Homo sapiens RUN and FYVE domain containing 2 (RUFY2), mRNA	NM_017987.2	55680	10q22.1	RUFY2	4--cis
371	STK19	6p21.3	8859	NM_004197.1	Homo sapiens serine/threonine kinase 19 (STK19), transcript variant 1, mRNA	1620	124	60	183	1	1590	1	124	Homo sapiens dom-3 homolog Z (C. elegans) (DOM3Z), transcript variant 2, mRNA	NM_005510.2	1797	6p21.3	DOM3Z	2--cis
372	STK19	6p21.3	8859	NM_004197.1	Homo sapiens serine/threonine kinase 19 (STK19), transcript variant 1, mRNA	1620	124	60	183	1	1176	1	124	Homo sapiens dom-3 homolog Z (C. elegans) (DOM3Z), transcript variant 1, mRNA	NM_032419.1	1797	6p21.3	DOM3Z	2--cis
373	DOM3Z	6p21.3	1797	NM_005510.2	Homo sapiens dom-3 homolog Z (C. elegans) (DOM3Z), transcript variant 2, mRNA	1386	124	1	124	1	1632	60	183	Homo sapiens serine/threonine kinase 19 (STK19), transcript variant 2, mRNA	NM_032454.1	8859	6p21.3	STK19	2--cis
374	DOM3Z	6p21.3	1797	NM_032419.1	Homo sapiens dom-3 homolog Z (C. elegans) (DOM3Z), transcript variant 1, mRNA	1176	124	1	124	1	1632	60	183	Homo sapiens serine/threonine kinase 19 (STK19), transcript variant 2, mRNA	NM_032454.1	8859	6p21.3	STK19	2--cis
381	MRPL43	10q24.31	84545	NM_176794.1	Homo sapiens mitochondrial ribosomal protein L43 (MRPL43), nuclear gene encoding mitochondrial protein, transcript variant 4, mRNA	894	132	534	665	1	4400	2732	2863	Homo sapiens sema domain, immunoglobulin domain (Ig), transmembrane domain (TM) and short cytoplasmic domain, (semaphorin) 4G (SEMA4G), mRNA	NM_017893.2	57715	10q24.32	SEMA4G	4--cis
404	PDGFA	7p22	5154	NM_002607.2	Homo sapiens platelet-derived growth factor alpha polypeptide (PDGFA), transcript variant 1, mRNA	2797	158	1549	1706	1	540	383	540	Homo sapiens similar to Platelet-derived growth factor, A chain precursor (PDGF A-chain) (Platelet-derived growth factor alpha polypeptide) (PDGF-1) (LOC377602), mRNA	XM_352703.1	377602	7	LOC377602	5
405	PDGFA	7p22	5154	NM_033023.1	Homo sapiens platelet-derived growth factor alpha polypeptide (PDGFA), transcript variant 2, mRNA	2740	158	1492	1649	1	540	383	540	Homo sapiens similar to Platelet-derived growth factor, A chain precursor (PDGF A-chain) (Platelet-derived growth factor alpha polypeptide) (PDGF-1) (LOC377602), mRNA	XM_352703.1	377602	7	LOC377602	5
416	MRPL43	10q24.31	84545	NM_176792.1	Homo sapiens mitochondrial ribosomal protein L43 (MRPL43), nuclear gene encoding mitochondrial protein, transcript variant 2, mRNA	2188	173	701	873	1	4400	1196	1368	Homo sapiens sema domain, immunoglobulin domain (Ig), transmembrane domain (TM) and short cytoplasmic domain, (semaphorin) 4G (SEMA4G), mRNA	NM_017893.2	57715	10q24.32	SEMA4G	4--cis
423	NME7	1q24	29922	NM_197972.1	Homo sapiens non-metastatic cells 7, protein expressed in (nucleoside-diphosphate kinase) (NME7), transcript variant 2, mRNA	1615	183	1404	1586	1	2181	1980	2162	Homo sapiens ATPase, Na+/K+ transporting, beta 1 polypeptide (ATP1B1), mRNA	NM_001677.2	481	1q24	ATP1B1	6--cis
426	NME7	1q24	29922	NM_013330.3	Homo sapiens non-metastatic cells 7, protein expressed in (nucleoside-diphosphate kinase) (NME7), transcript variant 1, mRNA	1646	187	1435	1621	1	2181	1976	2162	Homo sapiens ATPase, Na+/K+ transporting, beta 1 polypeptide (ATP1B1), mRNA	NM_001677.2	481	1q24	ATP1B1	6--cis
435	MAPKAPK5	12q24.13	8550	NM_003668.2	Homo sapiens mitogen-activated protein kinase-activated protein kinase 5 (MAPKAPK5), transcript variant 1, mRNA	2060	207	90	296	1	2285	133	339	Homo sapiens apoptosis-related protein PNAS-1 (FLJ39616), mRNA	NM_016534.2	51275	12q24.13	FLJ39616	4--cis
437	MAPKAPK5	12q24.13	8550	NM_139078.1	Homo sapiens mitogen-activated protein kinase-activated protein kinase 5 (MAPKAPK5), transcript variant 2, mRNA	2066	207	90	296	1	2285	133	339	Homo sapiens apoptosis-related protein PNAS-1 (FLJ39616), mRNA	NM_016534.2	51275	12q24.13	FLJ39616	4--cis
449	RFXANK	19p12	8625	NM_003721.2	Homo sapiens regulatory factor X-associated ankyrin-containing protein (RFXANK), transcript variant 1, mRNA	1438	220	1216	1438	0.98	938	689	908	Homo sapiens TR4 orphan receptor associated protein TRA16 (TRA16), mRNA	NM_176880.2	126382	19p13.11	TRA16	4--cis
450	RFXANK	19p12	8625	NM_134440.1	Homo sapiens regulatory factor X-associated ankyrin-containing protein (RFXANK), transcript variant 2, mRNA	1369	220	1147	1369	0.98	938	689	908	Homo sapiens TR4 orphan receptor associated protein TRA16 (TRA16), mRNA	NM_176880.2	126382	19p13.11	TRA16	4--cis
451	MYH11	16p13.13-p13.12	4629	NM_002474.1	Homo sapiens myosin, heavy polypeptide 11, smooth muscle (MYH11), transcript variant SM1, mRNA	6861	221	4203	4424	0.99	1997	1038	1259	Homo sapiens nudE nuclear distribution gene E homolog 1 (A. nidulans) (NDE1), mRNA	NM_017668.1	54820	16p13.11	NDE1	4--cis
452	MYH11	16p13.13-p13.12	4629	NM_022844.1	Homo sapiens myosin, heavy polypeptide 11, smooth muscle (MYH11), transcript variant SM2, mRNA	6900	221	4203	4424	0.99	1997	1038	1259	Homo sapiens nudE nuclear distribution gene E homolog 1 (A. nidulans) (NDE1), mRNA	NM_017668.1	54820	16p13.11	NDE1	4--cis
459	PTE1	20q12-q13.1	10005	NM_183385.1	Homo sapiens peroxisomal acyl-CoA thioesterase (PTE1), transcript variant 2, mRNA	1023	236	788	1023	1	3173	1620	1855	Homo sapiens chromosome 20 open reading frame 161 (C20orf161), transcript variant 1, mRNA	NM_033421.2	90203	20q13.12	C20orf161	6--cis
460	PTE1	20q12-q13.1	10005	NM_005469.2	Homo sapiens peroxisomal acyl-CoA thioesterase (PTE1), transcript variant 1, mRNA	1157	236	922	1157	1	3173	1620	1855	Homo sapiens chromosome 20 open reading frame 161 (C20orf161), transcript variant 1, mRNA	NM_033421.2	90203	20q13.12	C20orf161	5--cis
461	C20orf161	20q13.12	90203	NM_033421.2	Homo sapiens chromosome 20 open reading frame 161 (C20orf161), transcript variant 1, mRNA	3173	236	1620	1855	1	962	727	962	Homo sapiens peroxisomal acyl-CoA thioesterase (PTE1), transcript variant 3, mRNA	NM_183386.1	10005	20q12-q13.1	PTE1	5--cis
462	CYP21A2	6p21.3	1589	NM_000500.4	Homo sapiens cytochrome P450, family 21, subfamily A, polypeptide 2 (CYP21A2), mRNA	2112	244	1682	1925	1	13268	12970	13213	Homo sapiens tenascin XB (TNXB), transcript variant XB, mRNA	NM_019105.4	7148	6p21.3	TNXB	5--cis
463	CYP21A2	6p21.3	1589	NM_000500.4	Homo sapiens cytochrome P450, family 21, subfamily A, polypeptide 2 (CYP21A2), mRNA	2112	244	1682	1925	1	3129	2827	3070	Homo sapiens tenascin XB (TNXB), transcript variant XB-S, mRNA	NM_032470.2	7148	6p21.3	TNXB	5--cis
477	DKK3	11p15.2	27122	NM_013253.2	Homo sapiens dickkopf homolog 3 (Xenopus laevis) (DKK3), mRNA	2636	295	2342	2636	1	2569	2274	2568	Homo sapiens regulated in glioma (RIG), mRNA	NM_006394.1	10530	11p15.1	RIG	6
478	DKK3	11p15.2	27122	NM_015881.3	Homo sapiens dickkopf homolog 3 (Xenopus laevis) (DKK3), mRNA	2685	295	2355	2649	1	2569	2274	2568	Homo sapiens regulated in glioma (RIG), mRNA	NM_006394.1	10530	11p15.1	RIG	6
481	NPR2	9p21-p12	4882	NM_000907.1	Homo sapiens natriuretic peptide receptor B/guanylate cyclase B (atrionatriuretic peptide receptor B) (NPR2), mRNA	3482	308	3174	3482	0.99	2744	1913	2221	Homo sapiens sperm associated antigen 8 (SPAG8), transcript variant 1, mRNA	NM_012436.2	26206	9p13.3	SPAG8	6--cis
482	NPR2	9p21-p12	4882	NM_003995.2	Homo sapiens natriuretic peptide receptor B/guanylate cyclase B (atrionatriuretic peptide receptor B) (NPR2), mRNA	3411	308	3103	3411	0.99	2744	1913	2221	Homo sapiens sperm associated antigen 8 (SPAG8), transcript variant 1, mRNA	NM_012436.2	26206	9p13.3	SPAG8	5--cis
487	TCFL4	17q21.1	6945	NM_013383.2	Homo sapiens transcription factor-like 4 (TCFL4), transcript variant beta, mRNA	2418	319	1520	1838	1	1349	1011	1329	Homo sapiens GT198, complete ORF (HUMGT198A), mRNA	NM_016556.1	29893	17q12-q21	HUMGT198A	6--cis
488	MLX	17q21.1	6945	NM_170607.1	Homo sapiens transcription factor-like 4 (TCFL4), transcript variant gamma, mRNA	2580	319	1682	2000	1	1349	1011	1329	Homo sapiens GT198, complete ORF (HUMGT198A), mRNA	NM_016556.1	29893	17q12-q21	HUMGT198A	6--cis
489	TCFL4	17q21.1	6945	NM_170608.1	Homo sapiens transcription factor-like 4 (TCFL4), transcript variant alpha, mRNA	2328	319	1430	1748	1	1349	1011	1329	Homo sapiens GT198, complete ORF (HUMGT198A), mRNA	NM_016556.1	29893	17q12-q21	HUMGT198A	6--cis
491	TCFL4	17q21.1	6945	NM_013383.2	Homo sapiens transcription factor-like 4 (TCFL4), transcript variant beta, mRNA	2418	329	1880	2208	0.99	1418	714	1043	Homo sapiens GT198, complete ORF (HUMGT198A), mRNA	NM_013290.3	29893	17q12-q21	HUMGT198A	4--cis
492	MLX	17q21.1	6945	NM_170607.1	Homo sapiens transcription factor-like 4 (TCFL4), transcript variant gamma, mRNA	2580	329	2042	2370	0.99	1418	714	1043	Homo sapiens GT198, complete ORF (HUMGT198A), mRNA	NM_013290.3	29893	17q12-q21	HUMGT198A	5--cis
493	TCFL4	17q21.1	6945	NM_170608.1	Homo sapiens transcription factor-like 4 (TCFL4), transcript variant alpha, mRNA	2328	329	1790	2118	0.99	1418	714	1043	Homo sapiens GT198, complete ORF (HUMGT198A), mRNA	NM_013290.3	29893	17q12-q21	HUMGT198A	5--cis
504	ASB6	9q34.13	140459	NM_017873.2	Homo sapiens ankyrin repeat and SOCS box-containing 6 (ASB6), transcript variant 1, mRNA	4653	394	3623	4016	0.99	1282	554	948	Homo sapiens AD-003 protein (AD-003), mRNA	NM_014064.1	28989	9q34.2	AD-003	5--cis
505	ASB6	9q34.13	140459	NM_177999.1	Homo sapiens ankyrin repeat and SOCS box-containing 6 (ASB6), transcript variant 2, mRNA	4544	394	3514	3907	0.99	1282	554	948	Homo sapiens AD-003 protein (AD-003), mRNA	NM_014064.1	28989	9q34.2	AD-003	5--cis
512	WDR6	15q21	11180	NM_018031.2	Homo sapiens WD repeat domain 6 (WDR6), transcript variant 1, mRNA	4079	411	3656	4066	1	2987	2529	2939	Homo sapiens hypothetical protein FLJ10496 (FLJ10496), mRNA	NM_018114.2	55152	3p21.31	DALRD3	6--cis
514	CHEK2	22q12.1	11200	NM_007194.2	Homo sapiens CHK2 checkpoint homolog (S. pombe) (CHEK2), transcript variant 1, mRNA	2547	436	6	442	0.99	785	1	437	Homo sapiens J-type co-chaperone HSC20 (HSC20), mRNA	NM_172002.2	150274	22q12.2	HSC20	4--cis
515	CHEK2	22q12.1	11200	NM_145862.1	Homo sapiens CHK2 checkpoint homolog (S. pombe) (CHEK2), transcript variant 2, mRNA	2460	436	6	442	0.99	785	1	437	Homo sapiens J-type co-chaperone HSC20 (HSC20), mRNA	NM_172002.2	150274	22q12.2	HSC20	4--cis
528	LOXL3	2p13	84695	NM_032603.2	Homo sapiens lysyl oxidase-like 3 (LOXL3), mRNA	3121	498	2624	3121	1	2326	1813	2310	Homo sapiens protease, serine, 25 (PRSS25), nuclear gene encoding mitochondrial protein, transcript variant 1, mRNA	NM_013247.3	27429	2p12	PRSS25	5--cis
529	LOXL3	2p13	84695	NM_032603.2	Homo sapiens lysyl oxidase-like 3 (LOXL3), mRNA	3121	498	2624	3121	1	2035	1522	2019	Homo sapiens protease, serine, 25 (PRSS25), nuclear gene encoding mitochondrial protein, transcript variant 2, mRNA	NM_145074.1	27429	2p12	PRSS25	5--cis
538	FGF2	4q26-q27	2247	NM_002006.2	Homo sapiens fibroblast growth factor 2 (basic) (FGF2), mRNA	6802	583	1182	1764	1	1077	483	1065	Homo sapiens nudix (nucleoside diphosphate linked moiety X)-type motif 6 (NUDT6), transcript variant 2, mRNA	NM_198041.1	11162	4q26	NUDT6	5--cis
539	FGF2	4q26-q27	2247	NM_002006.2	Homo sapiens fibroblast growth factor 2 (basic) (FGF2), mRNA	6802	583	1182	1764	1	1195	585	1167	Homo sapiens nudix (nucleoside diphosphate linked moiety X)-type motif 6 (NUDT6), transcript variant 1, mRNA	NM_007083.3	11162	4q26	NUDT6	5--cis
547	IL18BP	11q13	10068	NM_005699.2	Homo sapiens interleukin 18 binding protein (IL18BP), transcript variant C, mRNA	3630	666	2750	3417	0.99	7217	6551	7217	Homo sapiens nuclear mitotic apparatus protein 1 (NUMA1), mRNA	NM_006185.1	4926	11q13	NUMA1	5--cis
548	IL18BP	11q13	10068	NM_173042.1	Homo sapiens interleukin 18 binding protein (IL18BP), transcript variant A, mRNA	3399	666	2519	3186	0.99	7217	6551	7217	Homo sapiens nuclear mitotic apparatus protein 1 (NUMA1), mRNA	NM_006185.1	4926	11q13	NUMA1	5--cis
549	IL18BP	11q13	10068	NM_173043.1	Homo sapiens interleukin 18 binding protein (IL18BP), transcript variant B, mRNA	3127	666	2247	2914	0.99	7217	6551	7217	Homo sapiens nuclear mitotic apparatus protein 1 (NUMA1), mRNA	NM_006185.1	4926	11q13	NUMA1	5--cis
551	MBNL2	13q32.2	10150	NM_005757.3	Homo sapiens muscleblind-like 2 (Drosophila) (MBNL2), transcript variant 2, mRNA	2567	682	1886	2567	1	1644	811	1492	Homo sapiens hypothetical protein PRO2032 (PRO2032), mRNA	XM_352905.1	10150	13q32.2	MBNL2	5
567	MBNL2	13q32.1	10150	NM_144778.1	Homo sapiens muscleblind-like 2 (Drosophila) (MBNL2), transcript variant 1, mRNA	4665	1228	1868	3102	0.99	1644	258	1492	Homo sapiens hypothetical protein PRO2032 (PRO2032), mRNA	XM_352905.1	10150	13q32.2	MBNL2	4
This table contains 168 NAT pairs involving splice variants. Among the 63 genes involved in 168 pairs, 49 genes involved in 121 pairs have pairing regions unaffected by alternative splicing (see "same-length" sheet); while the other 14 genes involved in 47 pairs have variable pairing regions due to alternative splicing (see "different-length" sheet).

## Sheet: same-length
hNAT ID	sense gene symbol	sense locus	sense Gene id	sense acc	sense gene definition	sense length	pair length	pair start	pair end	Identity	anti seq length	anti pair start	anti pair end	anti gene definition	anti acc	anti Gene id	anti locus	anti gene symbol	TYPE
3	TRO	xp11.22-p11.21	7216	NM_177557.1	Homo sapiens trophinin (TRO), transcript variant 5, mRNA	1138	34	300	333	1	1830	14	47	Homo sapiens tubulin, gamma 2 (TUBG2), mRNA	NM_016437.1	27175	17q21	TUBG2	2--trans
4	TRO	xp11.22-p11.21	7216	NM_177558.1	Homo sapiens trophinin (TRO), transcript variant 4, mRNA	1429	34	300	333	1	1830	14	47	Homo sapiens tubulin, gamma 2 (TUBG2), mRNA	NM_016437.1	27175	17q21	TUBG2	2--trans
5	TUBG2	17q21	27175	NM_016437.1	Homo sapiens tubulin, gamma 2 (TUBG2), mRNA	1830	34	14	47	1	2329	1491	1524	Homo sapiens trophinin (TRO), transcript variant 2, mRNA	NM_177556.1	7216	xp11.22-p11.21	TRO	2--trans
6	TUBG2	17q21	27175	NM_016437.1	Homo sapiens tubulin, gamma 2 (TUBG2), mRNA	1830	34	14	47	1	2620	1491	1524	Homo sapiens trophinin (TRO), transcript variant 1, mRNA	NM_177555.1	7216	xp11.22-p11.21	TRO	2--trans
7	TUBG2	17q21	27175	NM_016437.1	Homo sapiens tubulin, gamma 2 (TUBG2), mRNA	1830	34	14	47	1	2321	1506	1539	Homo sapiens trophinin (TRO), transcript variant 3, mRNA	NM_016157.2	7216	xp11.22-p11.21	TRO	2--trans
9	HFE	6p21.3	3077	NM_000410.2	Homo sapiens hemochromatosis (HFE), transcript variant 1, mRNA	2727	35	2249	2283	1	5178	4492	4526	Homo sapiens aquaporin 6, kidney specific (AQP6), transcript variant 2, mRNA	NM_053286.1	363	12q13	AQP6	6--trans
11	HFE	6p21.3	3077	NM_000410.2	Homo sapiens hemochromatosis (HFE), transcript variant 1, mRNA	2727	35	2249	2283	1	2694	2008	2042	Homo sapiens aquaporin 6, kidney specific (AQP6), transcript variant 1, mRNA	NM_001652.2	363	12q13	AQP6	6--trans
13	FLJ12661	13q13.3	80209	NM_025138.2	Homo sapiens hypothetical protein FLJ12661 (FLJ12661), transcript variant 1, mRNA	5161	35	1	35	1	1278	1	35	Homo sapiens similar to RIKEN cDNA 8030451K01 (LOC376191), mRNA	XM_352106.1	376191	13q13.3	LOC376191	2
18	FLJ12661	13q13.3	80209	NM_170719.1	Homo sapiens hypothetical protein FLJ12661 (FLJ12661), transcript variant 2, mRNA	5095	35	1	35	1	1278	1	35	Homo sapiens similar to RIKEN cDNA 8030451K01 (LOC376191), mRNA	XM_352106.1	376191	13q13.3	LOC376191	2
43	C20orf24	20q11.23	55969	NM_018840.1	Homo sapiens chromosome 20 open reading frame 24 (C20orf24), mRNA	1104	37	1040	1076	1	2447	2409	2445	Homo sapiens Src-like-adaptor 2 (SLA2), transcript variant 2, mRNA	NM_175077.1	84174	20q11.23	SLA2	6--cis
44	C20orf24	20q11.23	55969	NM_018840.1	Homo sapiens chromosome 20 open reading frame 24 (C20orf24), mRNA	1104	37	1040	1076	1	2497	2459	2495	Homo sapiens Src-like-adaptor 2 (SLA2), transcript variant 1, mRNA	NM_032214.2	84174	20q11.23	SLA2	6--cis
47	KLRD1	12p13	3824	NM_002262.2	Homo sapiens killer cell lectin-like receptor subfamily D, member 1 (KLRD1), transcript variant 1, mRNA	1364	38	1327	1364	1	4880	4280	4317	Homo sapiens Hermansky-Pudlak syndrome 5 (HPS5), transcript variant 1, mRNA	NM_181507.1	11234	11p14	HPS5	6--trans
48	KLRD1	12p13	3824	NM_002262.2	Homo sapiens killer cell lectin-like receptor subfamily D, member 1 (KLRD1), transcript variant 1, mRNA	1364	38	1327	1364	1	10987	10798	10835	Homo sapiens breast cancer 2, early onset (BRCA2), mRNA	NM_000059.1	675	13q12.3	BRCA2	6--trans
49	KLRD1	12p13	3824	NM_002262.2	Homo sapiens killer cell lectin-like receptor subfamily D, member 1 (KLRD1), transcript variant 1, mRNA	1364	38	1327	1364	1	4536	3936	3973	Homo sapiens Hermansky-Pudlak syndrome 5 (HPS5), transcript variant 3, mRNA	NM_181508.1	11234	11p14	HPS5	6--trans
50	KLRD1	12p13	3824	NM_002262.2	Homo sapiens killer cell lectin-like receptor subfamily D, member 1 (KLRD1), transcript variant 1, mRNA	1364	38	1320	1357	1	2273	1744	1781	Homo sapiens hypothetical protein FLJ14346 (FLJ14346), mRNA	NM_025029.1	80097	2q21.2	FLJ14346	6--trans
51	KLRD1	12p13	3824	NM_002262.2	Homo sapiens killer cell lectin-like receptor subfamily D, member 1 (KLRD1), transcript variant 1, mRNA	1364	38	1327	1364	1	4723	4123	4160	Homo sapiens Hermansky-Pudlak syndrome 5 (HPS5), transcript variant 2, mRNA	NM_007216.3	11234	11p14	HPS5	6--trans
54	KLRD1	12p13	3824	NM_007334.1	Homo sapiens killer cell lectin-like receptor subfamily D, member 1 (KLRD1), transcript variant 2, mRNA	1271	38	1227	1264	1	2273	1744	1781	Homo sapiens hypothetical protein FLJ14346 (FLJ14346), mRNA	NM_025029.1	80097	2q21.2	FLJ14346	6--trans
55	KLRD1	12p13	3824	NM_007334.1	Homo sapiens killer cell lectin-like receptor subfamily D, member 1 (KLRD1), transcript variant 2, mRNA	1271	38	1234	1271	1	4536	3936	3973	Homo sapiens Hermansky-Pudlak syndrome 5 (HPS5), transcript variant 3, mRNA	NM_181508.1	11234	11p14	HPS5	6--trans
56	KLRD1	12p13	3824	NM_007334.1	Homo sapiens killer cell lectin-like receptor subfamily D, member 1 (KLRD1), transcript variant 2, mRNA	1271	38	1234	1271	1	10987	10798	10835	Homo sapiens breast cancer 2, early onset (BRCA2), mRNA	NM_000059.1	675	13q12.3	BRCA2	6--trans
57	KLRD1	12p13	3824	NM_007334.1	Homo sapiens killer cell lectin-like receptor subfamily D, member 1 (KLRD1), transcript variant 2, mRNA	1271	38	1234	1271	1	4880	4280	4317	Homo sapiens Hermansky-Pudlak syndrome 5 (HPS5), transcript variant 1, mRNA	NM_181507.1	11234	11p14	HPS5	6--trans
58	KLRD1	12p13	3824	NM_007334.1	Homo sapiens killer cell lectin-like receptor subfamily D, member 1 (KLRD1), transcript variant 2, mRNA	1271	38	1234	1271	1	4723	4123	4160	Homo sapiens Hermansky-Pudlak syndrome 5 (HPS5), transcript variant 2, mRNA	NM_007216.3	11234	11p14	HPS5	6--trans
63	FLJ35487	1p22.3	284505	NM_173820.1	Homo sapiens hypothetical protein FLJ35487 (FLJ35487), mRNA	2882	38	1242	1279	1	3155	2859	2896	Homo sapiens purinergic receptor P2X, ligand-gated ion channel, 7 (P2RX7), transcript variant 1, mRNA	NM_002562.4	5027	12q24	P2RX7	6--trans
64	FLJ35487	1p22.3	284505	NM_173820.1	Homo sapiens hypothetical protein FLJ35487 (FLJ35487), mRNA	2882	38	1242	1279	1	3058	2762	2799	Homo sapiens purinergic receptor P2X, ligand-gated ion channel, 7 (P2RX7), transcript variant 2, mRNA	NM_177427.2	5027	12q24	P2RX7	6--trans
67	FLJ20084	19q13.32	54814	NM_017659.1	Homo sapiens hypothetical protein FLJ20084 (FLJ20084), mRNA	1574	38	1455	1492	1	2135	1440	1477	Homo sapiens transmembrane protease, serine 3 (TMPRSS3), transcript variant C, mRNA	NM_032404.1	64699	21q22.3	TMPRSS3	6--trans
68	FLJ20084	19q13.32	54814	NM_017659.1	Homo sapiens hypothetical protein FLJ20084 (FLJ20084), mRNA	1574	38	1455	1492	1	2554	1859	1896	Homo sapiens transmembrane protease, serine 3 (TMPRSS3), transcript variant B, mRNA	NM_032401.1	64699	21q22.3	TMPRSS3	6--trans
69	FLJ20084	19q13.32	54814	NM_017659.1	Homo sapiens hypothetical protein FLJ20084 (FLJ20084), mRNA	1574	38	1455	1492	1	2468	1773	1810	Homo sapiens transmembrane protease, serine 3 (TMPRSS3), transcript variant A, mRNA	NM_024022.1	64699	21q22.3	TMPRSS3	6--trans
71	IRF3	19q13.3-q13.4	3661	NM_001571.1	Homo sapiens interferon regulatory factor 3 (IRF3), mRNA	1407	39	1	39	1	1750	489	527	Homo sapiens BCL2-like 12 (proline rich) (BCL2L12), transcript variant 2, mRNA	NM_052842.2	83596	19q13.3	BCL2L12	1--cis
72	IRF3	19q13.3-q13.4	3661	NM_001571.1	Homo sapiens interferon regulatory factor 3 (IRF3), mRNA	1407	39	1	39	1	1893	489	527	Homo sapiens BCL2-like 12 (proline rich) (BCL2L12), transcript variant 1, mRNA	NM_138639.1	83596	19q13.3	BCL2L12	1--cis
83	AASS	7q31.3	10157	NM_005763.2	Homo sapiens aminoadipate-semialdehyde synthase (AASS), mRNA	3233	41	3193	3233	1	2158	1491	1531	Homo sapiens apolipoprotein L, 1 (APOL1), transcript variant 3, mRNA	NM_145344.1	8542	22q13.1	APOL1	6--trans
85	AASS	7q31.3	10157	NM_005763.2	Homo sapiens aminoadipate-semialdehyde synthase (AASS), mRNA	3233	41	3193	3233	1	3010	2343	2383	Homo sapiens apolipoprotein L, 1 (APOL1), transcript variant 2, mRNA	NM_145343.1	8542	22q13.1	APOL1	6--trans
86	AASS	7q31.3	10157	NM_005763.2	Homo sapiens aminoadipate-semialdehyde synthase (AASS), mRNA	3233	41	3193	3233	1	2856	2189	2229	Homo sapiens apolipoprotein L, 1 (APOL1), transcript variant 1, mRNA	NM_003661.2	8542	22q13.1	APOL1	6--trans
88	FLJ36525	3p21.31	259173	NM_182774.1	Homo sapiens hypothetical protein LOC259173 (FLJ36525), transcript variant 2, mRNA	6175	41	6093	6133	1	7095	3605	3645	Homo sapiens sorting nexin family member 27 (SNX27), mRNA	NM_030918.4	81609	1q21.3	SNX27	6--trans
89	FLJ36525	3p21.31	259173	NM_147129.2	Homo sapiens hypothetical protein LOC259173 (FLJ36525), transcript variant 1, mRNA	4739	41	4657	4697	1	7095	3605	3645	Homo sapiens sorting nexin family member 27 (SNX27), mRNA	NM_030918.4	81609	1q21.3	SNX27	6--trans
90	FLJ36525	3p21.31	259173	NM_182775.1	Homo sapiens hypothetical protein LOC259173 (FLJ36525), transcript variant 3, mRNA	3148	41	3066	3106	1	7095	3605	3645	Homo sapiens sorting nexin family member 27 (SNX27), mRNA	NM_030918.4	81609	1q21.3	SNX27	6--trans
100	UCN	2p23-p21	7349	NM_003353.2	Homo sapiens urocortin (UCN), mRNA	615	43	573	615	1	1644	1589	1631	Homo sapiens ring finger protein 30 (RNF30), transcript variant 2, mRNA	NM_187841.1	57159	2p23.3	RNF30	6--cis
101	UCN	2p23-p21	7349	NM_003353.2	Homo sapiens urocortin (UCN), mRNA	615	43	573	615	1	1770	1715	1757	Homo sapiens ring finger protein 30 (RNF30), transcript variant 1, mRNA	NM_032546.2	57159	2p23.3	RNF30	6--cis
103	LOC146701	17q25.3	146701	XM_097065.5	Homo sapiens hypothetical LOC146701 (LOC146701), mRNA	665	43	623	665	1	2495	1963	2005	Homo sapiens Rhesus blood group, D antigen (RHD), transcript variant 2, mRNA	NM_016225.2	6007	1p36.11	RHD	6
104	LOC146701	17q25.3	146701	XM_097065.5	Homo sapiens hypothetical LOC146701 (LOC146701), mRNA	665	43	623	665	1	2709	2177	2219	Homo sapiens Rhesus blood group, D antigen (RHD), transcript variant 1, mRNA	NM_016124.2	6007	1p36.11	RHD	6
116	CCNE2	8q22.1	9134	NM_004702.2	Homo sapiens cyclin E2 (CCNE2), transcript variant 3, mRNA	2536	46	2432	2477	1	1777	1717	1762	Homo sapiens hypothetical protein FLJ20530 (FLJ20530), mRNA	NM_017864.1	55656	8q22.1	FLJ20530	6--cis
117	CCNE2	8q22.1	9134	NM_057735.1	Homo sapiens cyclin E2 (CCNE2), transcript variant 2, mRNA	2613	46	2509	2554	1	1777	1717	1762	Homo sapiens hypothetical protein FLJ20530 (FLJ20530), mRNA	NM_017864.1	55656	8q22.1	FLJ20530	6--cis
118	CCNE2	8q22.1	9134	NM_057749.1	Homo sapiens cyclin E2 (CCNE2), transcript variant 1, mRNA	2748	46	2644	2689	1	1777	1717	1762	Homo sapiens hypothetical protein FLJ20530 (FLJ20530), mRNA	NM_017864.1	55656	8q22.1	FLJ20530	6--cis
128	ABHD1	2p23.3	84696	NM_032604.2	Homo sapiens abhydrolase domain containing 1 (ABHD1), transcript variant 1, mRNA	1458	48	1397	1444	1	2114	2042	2089	Homo sapiens prolactin regulatory element binding (PREB), mRNA	NM_013388.3	10113	2p23.3	PREB	6--cis
130	POFUT1	20q11	23509	NM_172236.1	Homo sapiens protein O-fucosyltransferase 1 (POFUT1), transcript variant 2, mRNA	1524	48	1064	1111	1	1927	1578	1625	Homo sapiens kallikrein 7 (chymotryptic, stratum corneum) (KLK7), transcript variant 2, mRNA	NM_139277.1	5650	19q13.41	KLK7	6--trans
131	POFUT1	20q11	23509	NM_172236.1	Homo sapiens protein O-fucosyltransferase 1 (POFUT1), transcript variant 2, mRNA	1524	48	1064	1111	1	1927	1578	1625	Homo sapiens kallikrein 7 (chymotryptic, stratum corneum) (KLK7), transcript variant 1, mRNA	NM_005046.2	5650	19q13.41	KLK7	6--trans
132	ABHD1	2p23.3	84696	NM_152870.1	Homo sapiens abhydrolase domain containing 1 (ABHD1), transcript variant 2, mRNA	1433	48	1372	1419	1	2114	2042	2089	Homo sapiens prolactin regulatory element binding (PREB), mRNA	NM_013388.3	10113	2p23.3	PREB	6--cis
133	MEST	7q32	4232	NM_002402.2	Homo sapiens mesoderm specific transcript homolog (mouse) (MEST), transcript variant 1, mRNA	2507	48	2410	2457	1	3110	3063	3110	Homo sapiens coatomer protein complex, subunit gamma 2 (COPG2), mRNA	NM_012133.1	26958	7q32	COPG2	6--cis
134	MEST	7q32	4232	NM_177524.1	Homo sapiens mesoderm specific transcript homolog (mouse) (MEST), transcript variant 2, mRNA	2455	48	2358	2405	1	3110	3063	3110	Homo sapiens coatomer protein complex, subunit gamma 2 (COPG2), mRNA	NM_012133.1	26958	7q32	COPG2	6--cis
135	MEST	7q32	4232	NM_177525.1	Homo sapiens mesoderm specific transcript homolog (mouse) (MEST), transcript variant 3, mRNA	2419	48	2322	2369	1	3110	3063	3110	Homo sapiens coatomer protein complex, subunit gamma 2 (COPG2), mRNA	NM_012133.1	26958	7q32	COPG2	6--cis
180	LOC375253	2q12.1	375253	XM_353289.1	Homo sapiens LOC375253 (LOC375253), mRNA	805	53	603	655	1	2964	2681	2733	Homo sapiens cAMP responsive element binding protein 1 (CREB1), transcript variant A, mRNA	NM_004379.2	1385	2q34	CREB1	6
181	LOC375253	2q12.1	375253	XM_353289.1	Homo sapiens LOC375253 (LOC375253), mRNA	805	53	603	655	1	3006	2723	2775	Homo sapiens cAMP responsive element binding protein 1 (CREB1), transcript variant B, mRNA	NM_134442.2	1385	2q34	CREB1	6
184	SMP1	1p36.11	23585	NM_014313.2	Homo sapiens small membrane protein 1 (SMP1), mRNA	2284	54	2227	2280	1	1559	1506	1559	Homo sapiens Rhesus blood group, CcEe antigens (RHCE), transcript variant 1, mRNA	NM_020485.2	6006	1p36.11	RHCE	6--cis
185	SMP1	1p36.11	23585	NM_014313.2	Homo sapiens small membrane protein 1 (SMP1), mRNA	2284	54	2227	2280	1	1106	1053	1106	Homo sapiens Rhesus blood group, CcEe antigens (RHCE), transcript variant 3, mRNA	NM_138616.1	6006	1p36.11	RHCE	6--cis
186	SMP1	1p36.11	23585	NM_014313.2	Homo sapiens small membrane protein 1 (SMP1), mRNA	2284	54	2227	2280	1	1425	1372	1425	Homo sapiens Rhesus blood group, CcEe antigens (RHCE), transcript variant 2, mRNA	NM_138618.1	6006	1p36.11	RHCE	6--cis
187	SMP1	1p36.11	23585	NM_014313.2	Homo sapiens small membrane protein 1 (SMP1), mRNA	2284	54	2227	2280	1	1163	1110	1163	Homo sapiens Rhesus blood group, CcEe antigens (RHCE), transcript variant 4, mRNA	NM_138617.1	6006	1p36.11	RHCE	6--cis
190	PP35	7q22-q31	11062	NM_181581.1	Homo sapiens protein similar to E.coli yhdg and R. capsulatus nifR3 (PP35), mRNA	2252	54	1	54	1	3541	1	54	Homo sapiens component of oligomeric golgi complex 5 (COG5), transcript variant 2, mRNA	NM_181733.1	10466	7q22-q31	COG5	2--cis
191	PP35	7q22-q31	11062	NM_181581.1	Homo sapiens protein similar to E.coli yhdg and R. capsulatus nifR3 (PP35), mRNA	2252	54	1	54	1	3604	1	54	Homo sapiens component of oligomeric golgi complex 5 (COG5), transcript variant 1, mRNA	NM_006348.2	10466	7q22-q31	COG5	2--cis
194	KIAA1962	9q32	158399	XM_088567.5	Homo sapiens zinc finger protein HIT-10 (KIAA1962), mRNA	3729	54	3106	3160	0.98	2911	2660	2714	Homo sapiens sialyltransferase 4A (beta-galactoside alpha-2,3-sialyltransferase) (SIAT4A), transcript variant 1, mRNA	NM_003033.2	6482	8q24.22	SIAT4A	6--trans
195	KIAA1962	9q32	158399	XM_088567.5	Homo sapiens zinc finger protein HIT-10 (KIAA1962), mRNA	3729	54	3106	3160	0.98	2708	2457	2511	Homo sapiens sialyltransferase 4A (beta-galactoside alpha-2,3-sialyltransferase) (SIAT4A), transcript variant 2, mRNA	NM_173344.1	6482	8q24.22	SIAT4A	6--trans
196	MFAP4	17p11.2	4239	NM_002404.1	Homo sapiens microfibrillar-associated protein 4 (MFAP4), mRNA	1830	55	1716	1770	1	2918	2847	2901	Homo sapiens mitogen-activated protein kinase 7 (MAPK7), transcript variant 3, mRNA	NM_002749.2	5598	17p11.2	MAPK7	6--cis
197	MFAP4	17p11.2	4239	NM_002404.1	Homo sapiens microfibrillar-associated protein 4 (MFAP4), mRNA	1830	55	1716	1770	1	2737	2656	2710	Homo sapiens mitogen-activated protein kinase 7 (MAPK7), transcript variant 2, mRNA	NM_139032.1	5598	17p11.2	MAPK7	6--cis
198	MFAP4	17p11.2	4239	NM_002404.1	Homo sapiens microfibrillar-associated protein 4 (MFAP4), mRNA	1830	55	1716	1770	1	2813	2759	2813	Homo sapiens mitogen-activated protein kinase 7 (MAPK7), transcript variant 4, mRNA	NM_139034.1	5598	17p11.2	MAPK7	6--cis
199	MFAP4	17p11.2	4239	NM_002404.1	Homo sapiens microfibrillar-associated protein 4 (MFAP4), mRNA	1830	55	1716	1770	1	3113	3059	3113	Homo sapiens mitogen-activated protein kinase 7 (MAPK7), transcript variant 1, mRNA	NM_139033.1	5598	17p11.2	MAPK7	6--cis
217	PPGB	20q13.1	5476	NM_000308.1	Homo sapiens protective protein for beta-galactosidase (galactosialidosis) (PPGB), mRNA	1815	60	1756	1815	1	1589	1530	1589	Homo sapiens phospholipid transfer protein (PLTP), transcript variant 2, mRNA	NM_182676.1	5360	20q12-q13.1	PLTP	6--cis
218	PPGB	20q13.1	5476	NM_000308.1	Homo sapiens protective protein for beta-galactosidase (galactosialidosis) (PPGB), mRNA	1815	60	1756	1815	1	1745	1686	1745	Homo sapiens phospholipid transfer protein (PLTP), transcript variant 1, mRNA	NM_006227.2	5360	20q12-q13.1	PLTP	6--cis
223	DDX31	9q34.3	64794	NM_022779.7	Homo sapiens DEAD (Asp-Glu-Ala-Asp) box polypeptide 31 (DDX31), transcript variant 1, mRNA	3285	61	1	61	1	3210	1	61	Homo sapiens general transcription factor IIIC, polypeptide 4, 90kDa (GTF3C4), mRNA	NM_012204.1	9329	9q34.3	GTF3C4	1--cis
224	DDX31	9q34.3	64794	NM_138620.1	Homo sapiens DEAD (Asp-Glu-Ala-Asp) box polypeptide 31 (DDX31), transcript variant 2, mRNA	2408	61	1	61	1	3210	1	61	Homo sapiens general transcription factor IIIC, polypeptide 4, 90kDa (GTF3C4), mRNA	NM_012204.1	9329	9q34.3	GTF3C4	1--cis
227	RHOBTB2	8p21.2	23221	NM_015178.1	Homo sapiens Rho-related BTB domain containing 2 (RHOBTB2), mRNA	5101	63	5039	5101	1	4160	4084	4146	Homo sapiens tumor necrosis factor receptor superfamily, member 10b (TNFRSF10B), transcript variant 1, mRNA	NM_003842.3	8795	8p22-p21	TNFRSF10B	6--cis
228	RHOBTB2	8p21.2	23221	NM_015178.1	Homo sapiens Rho-related BTB domain containing 2 (RHOBTB2), mRNA	5101	63	5039	5101	1	4073	3997	4059	Homo sapiens tumor necrosis factor receptor superfamily, member 10b (TNFRSF10B), transcript variant 2, mRNA	NM_147187.1	8795	8p22-p21	TNFRSF10B	6--cis
240	FLJ10439	11q12.3	54663	NM_018093.1	Homo sapiens hypothetical protein FLJ10439 (FLJ10439), mRNA	1366	64	13	77	0.98	3971	2789	2853	Homo sapiens oxysterol binding protein-like 2 (OSBPL2), transcript variant 2, mRNA	NM_144498.1	9885	20q13.3	OSBPL2	3--trans
241	FLJ10439	11q12.3	54663	NM_018093.1	Homo sapiens hypothetical protein FLJ10439 (FLJ10439), mRNA	1366	64	13	77	0.98	3935	2753	2817	Homo sapiens oxysterol binding protein-like 2 (OSBPL2), transcript variant 1, mRNA	NM_014835.2	9885	20q13.3	OSBPL2	3--trans
252	GBP	11q12.2	54972	NM_017870.2	Homo sapiens likely ortholog of rat GRP78-binding protein (GBP), transcript variant 1, mRNA	3486	71	3416	3486	1	2113	2041	2111	Homo sapiens solute carrier family 15, member 3 (SLC15A3), mRNA	NM_016582.1	51296	11q12.2	SLC15A3	6--cis
253	GBP	11q12.2	54972	NM_178031.1	Homo sapiens likely ortholog of rat GRP78-binding protein (GBP), transcript variant 2, mRNA	3483	71	3413	3483	1	2113	2041	2111	Homo sapiens solute carrier family 15, member 3 (SLC15A3), mRNA	NM_016582.1	51296	11q12.2	SLC15A3	6--cis
261	ATF5	19q13.3	22809	NM_012068.2	Homo sapiens activating transcription factor 5 (ATF5), mRNA	2010	77	126	202	1	3432	128	204	Homo sapiens nucleoporin 62kDa (NUP62), transcript variant 1, mRNA	NM_153719.2	23636	19q13.33	NUP62	1--cis
262	ATF5	19q13.3	22809	NM_012068.2	Homo sapiens activating transcription factor 5 (ATF5), mRNA	2010	77	126	202	1	3399	128	204	Homo sapiens nucleoporin 62kDa (NUP62), transcript variant 2, mRNA	NM_016553.3	23636	19q13.33	NUP62	1--cis
263	ATF5	19q13.3	22809	NM_012068.2	Homo sapiens activating transcription factor 5 (ATF5), mRNA	2010	77	126	202	1	3277	128	204	Homo sapiens nucleoporin 62kDa (NUP62), transcript variant 3, mRNA	NM_153718.2	23636	19q13.33	NUP62	1--cis
290	HRD1	11q13	84447	NM_032431.1	Homo sapiens HRD1 protein (HRD1), transcript variant 1, mRNA	3071	89	2958	3046	1	2107	2001	2089	Homo sapiens mitochondrial ribosomal protein L49 (MRPL49), nuclear gene encoding mitochondrial protein, mRNA	NM_004927.2	740	11q13	MRPL49	6--cis
291	HRD1	11q13	84447	NM_172230.1	Homo sapiens HRD1 protein (HRD1), transcript variant 2, mRNA	3074	89	2961	3049	1	2107	2001	2089	Homo sapiens mitochondrial ribosomal protein L49 (MRPL49), nuclear gene encoding mitochondrial protein, mRNA	NM_004927.2	740	11q13	MRPL49	6--cis
302	PRSS25	2p12	27429	NM_013247.3	Homo sapiens protease, serine, 25 (PRSS25), nuclear gene encoding mitochondrial protein, transcript variant 1, mRNA	2326	96	1	96	1	1623	181	276	Homo sapiens ancient ubiquitous protein 1 (AUP1), transcript variant 3, mRNA	NM_181576.1	550	2p13	AUP1	2--cis
303	PRSS25	2p12	27429	NM_013247.3	Homo sapiens protease, serine, 25 (PRSS25), nuclear gene encoding mitochondrial protein, transcript variant 1, mRNA	2326	96	1	96	1	1561	181	276	Homo sapiens ancient ubiquitous protein 1 (AUP1), transcript variant 2, mRNA	NM_181575.2	550	2p13	AUP1	2--cis
304	PRSS25	2p12	27429	NM_145074.1	Homo sapiens protease, serine, 25 (PRSS25), nuclear gene encoding mitochondrial protein, transcript variant 2, mRNA	2035	96	1	96	1	1623	181	276	Homo sapiens ancient ubiquitous protein 1 (AUP1), transcript variant 3, mRNA	NM_181576.1	550	2p13	AUP1	2--cis
305	PRSS25	2p12	27429	NM_145074.1	Homo sapiens protease, serine, 25 (PRSS25), nuclear gene encoding mitochondrial protein, transcript variant 2, mRNA	2035	96	1	96	1	1561	181	276	Homo sapiens ancient ubiquitous protein 1 (AUP1), transcript variant 2, mRNA	NM_181575.2	550	2p13	AUP1	2--cis
307	ARTS-1	5q15	51752	NM_016442.2	Homo sapiens type 1 tumor necrosis factor receptor shedding aminopeptidase regulator (ARTS-1), mRNA	5327	99	3772	3870	1	2438	1698	1796	Homo sapiens calpastatin (CAST), transcript variant 1, mRNA	NM_001750.4	831	5q15-q21	CAST	5--cis
308	ARTS-1	5q15	51752	NM_016442.2	Homo sapiens type 1 tumor necrosis factor receptor shedding aminopeptidase regulator (ARTS-1), mRNA	5327	99	3772	3870	1	1889	856	954	Homo sapiens calpastatin (CAST), transcript variant 3, mRNA	NM_173061.1	831	5q15-q21	CAST	5--cis
309	ARTS-1	5q15	51752	NM_016442.2	Homo sapiens type 1 tumor necrosis factor receptor shedding aminopeptidase regulator (ARTS-1), mRNA	5327	99	3772	3870	1	4296	1673	1771	Homo sapiens calpastatin (CAST), transcript variant 2, mRNA	NM_173060.1	831	5q15-q21	CAST	5--cis
310	ARTS-1	5q15	51752	NM_016442.2	Homo sapiens type 1 tumor necrosis factor receptor shedding aminopeptidase regulator (ARTS-1), mRNA	5327	99	3772	3870	1	2272	1527	1625	Homo sapiens calpastatin (CAST), transcript variant 4, mRNA	NM_173062.1	831	5q15-q21	CAST	5--cis
330	CHRNE	17p13-p12	1145	NM_000080.1	Homo sapiens cholinergic receptor, nicotinic, epsilon polypeptide (CHRNE), mRNA	2457	110	2254	2363	1	4902	4690	4799	Homo sapiens misshapen/NIK-related kinase (MINK), transcript variant 2, mRNA	NM_170663.2	50488	17p13.3	MINK	6--cis
331	CHRNE	17p13-p12	1145	NM_000080.1	Homo sapiens cholinergic receptor, nicotinic, epsilon polypeptide (CHRNE), mRNA	2457	110	2254	2363	1	4989	4777	4886	Homo sapiens misshapen/NIK-related kinase (MINK), transcript variant 3, mRNA	NM_153827.2	50488	17p13.3	MINK	6--cis
332	CHRNE	17p13-p12	1145	NM_000080.1	Homo sapiens cholinergic receptor, nicotinic, epsilon polypeptide (CHRNE), mRNA	2457	110	2254	2363	1	4878	4666	4775	Homo sapiens misshapen/NIK-related kinase (MINK), transcript variant 1, mRNA	NM_015716.2	50488	17p13.3	MINK	6--cis
348	DHPS	19p13.2-p13.1	1725	NM_001930.2	Homo sapiens deoxyhypusine synthase (DHPS), transcript variant 1, mRNA	1351	113	1213	1325	1	1161	1026	1138	Homo sapiens hypothetical protein MGC4238 (MGC4238), mRNA	NM_032332.1	84292	19p13.2	MGC4238	6--cis
349	DHPS	19p13.2-p13.1	1725	NM_013407.1	Homo sapiens deoxyhypusine synthase (DHPS), transcript variant 3, mRNA	1183	113	1045	1157	1	1161	1026	1138	Homo sapiens hypothetical protein MGC4238 (MGC4238), mRNA	NM_032332.1	84292	19p13.2	MGC4238	6--cis
350	DHPS	19p13.2-p13.1	1725	NM_013406.1	Homo sapiens deoxyhypusine synthase (DHPS), transcript variant 2, mRNA	1210	113	1072	1184	1	1161	1026	1138	Homo sapiens hypothetical protein MGC4238 (MGC4238), mRNA	NM_032332.1	84292	19p13.2	MGC4238	6--cis
358	HNRPH3	10q22	3189	NM_012207.1	Homo sapiens heterogeneous nuclear ribonucleoprotein H3 (2H9) (HNRPH3), transcript variant 2H9, mRNA	2316	117	758	874	1	2080	1897	2013	Homo sapiens RUN and FYVE domain containing 2 (RUFY2), mRNA	NM_017987.2	55680	10q22.1	RUFY2	4--cis
360	HNRPH3	10q22	3189	NM_021644.2	Homo sapiens heterogeneous nuclear ribonucleoprotein H3 (2H9) (HNRPH3), transcript variant 2H9A, mRNA	2271	117	713	829	1	2080	1897	2013	Homo sapiens RUN and FYVE domain containing 2 (RUFY2), mRNA	NM_017987.2	55680	10q22.1	RUFY2	4--cis
371	STK19	6p21.3	8859	NM_004197.1	Homo sapiens serine/threonine kinase 19 (STK19), transcript variant 1, mRNA	1620	124	60	183	1	1590	1	124	Homo sapiens dom-3 homolog Z (C. elegans) (DOM3Z), transcript variant 2, mRNA	NM_005510.2	1797	6p21.3	DOM3Z	2--cis
372	STK19	6p21.3	8859	NM_004197.1	Homo sapiens serine/threonine kinase 19 (STK19), transcript variant 1, mRNA	1620	124	60	183	1	1176	1	124	Homo sapiens dom-3 homolog Z (C. elegans) (DOM3Z), transcript variant 1, mRNA	NM_032419.1	1797	6p21.3	DOM3Z	2--cis
373	DOM3Z	6p21.3	1797	NM_005510.2	Homo sapiens dom-3 homolog Z (C. elegans) (DOM3Z), transcript variant 2, mRNA	1386	124	1	124	1	1632	60	183	Homo sapiens serine/threonine kinase 19 (STK19), transcript variant 2, mRNA	NM_032454.1	8859	6p21.3	STK19	2--cis
374	DOM3Z	6p21.3	1797	NM_032419.1	Homo sapiens dom-3 homolog Z (C. elegans) (DOM3Z), transcript variant 1, mRNA	1176	124	1	124	1	1632	60	183	Homo sapiens serine/threonine kinase 19 (STK19), transcript variant 2, mRNA	NM_032454.1	8859	6p21.3	STK19	2--cis
404	PDGFA	7p22	5154	NM_002607.2	Homo sapiens platelet-derived growth factor alpha polypeptide (PDGFA), transcript variant 1, mRNA	2797	158	1549	1706	1	540	383	540	Homo sapiens similar to Platelet-derived growth factor, A chain precursor (PDGF A-chain) (Platelet-derived growth factor alpha polypeptide) (PDGF-1) (LOC377602), mRNA	XM_352703.1	377602	7	LOC377602	5
405	PDGFA	7p22	5154	NM_033023.1	Homo sapiens platelet-derived growth factor alpha polypeptide (PDGFA), transcript variant 2, mRNA	2740	158	1492	1649	1	540	383	540	Homo sapiens similar to Platelet-derived growth factor, A chain precursor (PDGF A-chain) (Platelet-derived growth factor alpha polypeptide) (PDGF-1) (LOC377602), mRNA	XM_352703.1	377602	7	LOC377602	5
435	MAPKAPK5	12q24.13	8550	NM_003668.2	Homo sapiens mitogen-activated protein kinase-activated protein kinase 5 (MAPKAPK5), transcript variant 1, mRNA	2060	207	90	296	1	2285	133	339	Homo sapiens apoptosis-related protein PNAS-1 (FLJ39616), mRNA	NM_016534.2	51275	12q24.13	FLJ39616	4--cis
437	MAPKAPK5	12q24.13	8550	NM_139078.1	Homo sapiens mitogen-activated protein kinase-activated protein kinase 5 (MAPKAPK5), transcript variant 2, mRNA	2066	207	90	296	1	2285	133	339	Homo sapiens apoptosis-related protein PNAS-1 (FLJ39616), mRNA	NM_016534.2	51275	12q24.13	FLJ39616	4--cis
449	RFXANK	19p12	8625	NM_003721.2	Homo sapiens regulatory factor X-associated ankyrin-containing protein (RFXANK), transcript variant 1, mRNA	1438	220	1216	1438	0.98	938	689	908	Homo sapiens TR4 orphan receptor associated protein TRA16 (TRA16), mRNA	NM_176880.2	126382	19p13.11	TRA16	4--cis
450	RFXANK	19p12	8625	NM_134440.1	Homo sapiens regulatory factor X-associated ankyrin-containing protein (RFXANK), transcript variant 2, mRNA	1369	220	1147	1369	0.98	938	689	908	Homo sapiens TR4 orphan receptor associated protein TRA16 (TRA16), mRNA	NM_176880.2	126382	19p13.11	TRA16	4--cis
451	MYH11	16p13.13-p13.12	4629	NM_002474.1	Homo sapiens myosin, heavy polypeptide 11, smooth muscle (MYH11), transcript variant SM1, mRNA	6861	221	4203	4424	0.99	1997	1038	1259	Homo sapiens nudE nuclear distribution gene E homolog 1 (A. nidulans) (NDE1), mRNA	NM_017668.1	54820	16p13.11	NDE1	4--cis
452	MYH11	16p13.13-p13.12	4629	NM_022844.1	Homo sapiens myosin, heavy polypeptide 11, smooth muscle (MYH11), transcript variant SM2, mRNA	6900	221	4203	4424	0.99	1997	1038	1259	Homo sapiens nudE nuclear distribution gene E homolog 1 (A. nidulans) (NDE1), mRNA	NM_017668.1	54820	16p13.11	NDE1	4--cis
459	PTE1	20q12-q13.1	10005	NM_183385.1	Homo sapiens peroxisomal acyl-CoA thioesterase (PTE1), transcript variant 2, mRNA	1023	236	788	1023	1	3173	1620	1855	Homo sapiens chromosome 20 open reading frame 161 (C20orf161), transcript variant 1, mRNA	NM_033421.2	90203	20q13.12	C20orf161	6--cis
460	PTE1	20q12-q13.1	10005	NM_005469.2	Homo sapiens peroxisomal acyl-CoA thioesterase (PTE1), transcript variant 1, mRNA	1157	236	922	1157	1	3173	1620	1855	Homo sapiens chromosome 20 open reading frame 161 (C20orf161), transcript variant 1, mRNA	NM_033421.2	90203	20q13.12	C20orf161	5--cis
461	C20orf161	20q13.12	90203	NM_033421.2	Homo sapiens chromosome 20 open reading frame 161 (C20orf161), transcript variant 1, mRNA	3173	236	1620	1855	1	962	727	962	Homo sapiens peroxisomal acyl-CoA thioesterase (PTE1), transcript variant 3, mRNA	NM_183386.1	10005	20q12-q13.1	PTE1	5--cis
462	CYP21A2	6p21.3	1589	NM_000500.4	Homo sapiens cytochrome P450, family 21, subfamily A, polypeptide 2 (CYP21A2), mRNA	2112	244	1682	1925	1	13268	12970	13213	Homo sapiens tenascin XB (TNXB), transcript variant XB, mRNA	NM_019105.4	7148	6p21.3	TNXB	5--cis
463	CYP21A2	6p21.3	1589	NM_000500.4	Homo sapiens cytochrome P450, family 21, subfamily A, polypeptide 2 (CYP21A2), mRNA	2112	244	1682	1925	1	3129	2827	3070	Homo sapiens tenascin XB (TNXB), transcript variant XB-S, mRNA	NM_032470.2	7148	6p21.3	TNXB	5--cis
477	DKK3	11p15.2	27122	NM_013253.2	Homo sapiens dickkopf homolog 3 (Xenopus laevis) (DKK3), mRNA	2636	295	2342	2636	1	2569	2274	2568	Homo sapiens regulated in glioma (RIG), mRNA	NM_006394.1	10530	11p15.1	RIG	6
478	DKK3	11p15.2	27122	NM_015881.3	Homo sapiens dickkopf homolog 3 (Xenopus laevis) (DKK3), mRNA	2685	295	2355	2649	1	2569	2274	2568	Homo sapiens regulated in glioma (RIG), mRNA	NM_006394.1	10530	11p15.1	RIG	6
504	ASB6	9q34.13	140459	NM_017873.2	Homo sapiens ankyrin repeat and SOCS box-containing 6 (ASB6), transcript variant 1, mRNA	4653	394	3623	4016	0.99	1282	554	948	Homo sapiens AD-003 protein (AD-003), mRNA	NM_014064.1	28989	9q34.2	AD-003	5--cis
505	ASB6	9q34.13	140459	NM_177999.1	Homo sapiens ankyrin repeat and SOCS box-containing 6 (ASB6), transcript variant 2, mRNA	4544	394	3514	3907	0.99	1282	554	948	Homo sapiens AD-003 protein (AD-003), mRNA	NM_014064.1	28989	9q34.2	AD-003	5--cis
514	CHEK2	22q12.1	11200	NM_007194.2	Homo sapiens CHK2 checkpoint homolog (S. pombe) (CHEK2), transcript variant 1, mRNA	2547	436	6	442	0.99	785	1	437	Homo sapiens J-type co-chaperone HSC20 (HSC20), mRNA	NM_172002.2	150274	22q12.2	HSC20	4--cis
515	CHEK2	22q12.1	11200	NM_145862.1	Homo sapiens CHK2 checkpoint homolog (S. pombe) (CHEK2), transcript variant 2, mRNA	2460	436	6	442	0.99	785	1	437	Homo sapiens J-type co-chaperone HSC20 (HSC20), mRNA	NM_172002.2	150274	22q12.2	HSC20	4--cis
538	FGF2	4q26-q27	2247	NM_002006.2	Homo sapiens fibroblast growth factor 2 (basic) (FGF2), mRNA	6802	583	1182	1764	1	1077	483	1065	Homo sapiens nudix (nucleoside diphosphate linked moiety X)-type motif 6 (NUDT6), transcript variant 2, mRNA	NM_198041.1	11162	4q26	NUDT6	5--cis
539	FGF2	4q26-q27	2247	NM_002006.2	Homo sapiens fibroblast growth factor 2 (basic) (FGF2), mRNA	6802	583	1182	1764	1	1195	585	1167	Homo sapiens nudix (nucleoside diphosphate linked moiety X)-type motif 6 (NUDT6), transcript variant 1, mRNA	NM_007083.3	11162	4q26	NUDT6	5--cis
547	IL18BP	11q13	10068	NM_005699.2	Homo sapiens interleukin 18 binding protein (IL18BP), transcript variant C, mRNA	3630	666	2750	3417	0.99	7217	6551	7217	Homo sapiens nuclear mitotic apparatus protein 1 (NUMA1), mRNA	NM_006185.1	4926	11q13	NUMA1	5--cis
548	IL18BP	11q13	10068	NM_173042.1	Homo sapiens interleukin 18 binding protein (IL18BP), transcript variant A, mRNA	3399	666	2519	3186	0.99	7217	6551	7217	Homo sapiens nuclear mitotic apparatus protein 1 (NUMA1), mRNA	NM_006185.1	4926	11q13	NUMA1	5--cis
549	IL18BP	11q13	10068	NM_173043.1	Homo sapiens interleukin 18 binding protein (IL18BP), transcript variant B, mRNA	3127	666	2247	2914	0.99	7217	6551	7217	Homo sapiens nuclear mitotic apparatus protein 1 (NUMA1), mRNA	NM_006185.1	4926	11q13	NUMA1	5--cis

## Sheet: different-length 
hNAT ID	sense gene symbol	sense locus	sense Gene id	sense acc	sense gene definition	sense length	pair length	pair start	pair end	Identity	anti seq length	anti pair start	anti pair end	anti gene definition	anti acc	anti Gene id	anti locus	anti gene symbol	TYPE
119	PCBP4	3p21	57060	NM_020418.2	Homo sapiens poly(rC) binding protein 4 (PCBP4), transcript variant 1, mRNA	2623	46	2553	2598	1	2139	2079	2124	Homo sapiens G protein-coupled receptor 62 (GPR62), mRNA	NM_080865.2	118442	3p21.1	GPR62	6--cis
120	PCBP4	3p21	57060	NM_033008.1	Homo sapiens poly(rC) binding protein 4 (PCBP4), transcript variant 3, mRNA	2033	46	1963	2008	1	2139	2079	2124	Homo sapiens G protein-coupled receptor 62 (GPR62), mRNA	NM_080865.2	118442	3p21.1	GPR62	6--cis
121	PCBP4	3p21	57060	NM_033009.1	Homo sapiens poly(rC) binding protein 4 (PCBP4), transcript variant 2, mRNA	2458	46	2388	2433	1	2139	2079	2124	Homo sapiens G protein-coupled receptor 62 (GPR62), mRNA	NM_080865.2	118442	3p21.1	GPR62	6--cis
122	PCBP4	3p21	57060	NM_033010.1	Homo sapiens poly(rC) binding protein 4 (PCBP4), transcript variant 4, mRNA	1962	47	1916	1962	1	2139	2078	2124	Homo sapiens G protein-coupled receptor 62 (GPR62), mRNA	NM_080865.2	118442	3p21.1	GPR62	6--cis
202	CAMK1	3p25.3	8536	NM_003656.3	Homo sapiens calcium/calmodulin-dependent protein kinase I (CAMK1), mRNA	1501	56	1427	1482	1	2557	2502	2557	Homo sapiens 8-oxoguanine DNA glycosylase (OGG1), nuclear gene encoding mitochondrial protein, transcript variant 1a, mRNA	NM_002542.4	4968	3p26.2	OGG1	6--cis
203	CAMK1	3p25.3	8536	NM_003656.3	Homo sapiens calcium/calmodulin-dependent protein kinase I (CAMK1), mRNA	1501	56	1427	1482	1	2801	2746	2801	Homo sapiens 8-oxoguanine DNA glycosylase (OGG1), nuclear gene encoding mitochondrial protein, transcript variant 1b, mRNA	NM_016819.2	4968	3p26.2	OGG1	6--cis
204	CAMK1	3p25.3	8536	NM_003656.3	Homo sapiens calcium/calmodulin-dependent protein kinase I (CAMK1), mRNA	1501	56	1427	1482	1	2574	2519	2574	Homo sapiens 8-oxoguanine DNA glycosylase (OGG1), nuclear gene encoding mitochondrial protein, transcript variant 1c, mRNA	NM_016820.2	4968	3p26.2	OGG1	6--cis
233	PPP1R11	6p21.3	6992	NM_021959.1	Homo sapiens protein phosphatase 1, regulatory (inhibitor) subunit 11 (PPP1R11), transcript variant 1, mRNA	1620	64	1540	1603	1	1989	1909	1972	Homo sapiens ring finger protein 39 (RNF39), transcript variant 2, mRNA	NM_170769.1	80352	6p21.3	RNF39	6--cis
234	PPP1R11	6p21.3	6992	NM_021959.1	Homo sapiens protein phosphatase 1, regulatory (inhibitor) subunit 11 (PPP1R11), transcript variant 1, mRNA	1620	64	1540	1603	1	1353	1273	1336	Homo sapiens ring finger protein 39 (RNF39), transcript variant 3, mRNA	NM_170770.1	80352	6p21.3	RNF39	6--cis
235	PPP1R11	6p21.3	6992	NM_021959.1	Homo sapiens protein phosphatase 1, regulatory (inhibitor) subunit 11 (PPP1R11), transcript variant 1, mRNA	1620	64	1540	1603	1	2187	2107	2170	Homo sapiens ring finger protein 39 (RNF39), transcript variant 1, mRNA	NM_025236.2	80352	6p21.3	RNF39	6--cis
238	PPP1R11	6p21.3	6992	NM_170781.1	Homo sapiens protein phosphatase 1, regulatory (inhibitor) subunit 11 (PPP1R11), transcript variant 2, mRNA	1712	64	1615	1678	1	1353	1273	1336	Homo sapiens ring finger protein 39 (RNF39), transcript variant 3, mRNA	NM_170770.1	80352	6p21.3	RNF39	6--cis
239	PPP1R11	6p21.3	6992	NM_170781.1	Homo sapiens protein phosphatase 1, regulatory (inhibitor) subunit 11 (PPP1R11), transcript variant 2, mRNA	1712	64	1615	1678	1	1989	1909	1972	Homo sapiens ring finger protein 39 (RNF39), transcript variant 2, mRNA	NM_170769.1	80352	6p21.3	RNF39	6--cis
246	RNF39	6p21.3	80352	NM_025236.2	Homo sapiens ring finger protein 39 (RNF39), transcript variant 1, mRNA	2187	67	2103	2169	1	1712	1616	1682	Homo sapiens protein phosphatase 1, regulatory (inhibitor) subunit 11 (PPP1R11), transcript variant 2, mRNA	NM_170781.1	6992	6p21.3	PPP1R11	6--cis
247	MRPL43	10q24.31	84545	NM_176793.1	Homo sapiens mitochondrial ribosomal protein L43 (MRPL43), nuclear gene encoding mitochondrial protein, transcript variant 3, mRNA	767	67	534	600	1	4400	2540	2606	Homo sapiens sema domain, immunoglobulin domain (Ig), transmembrane domain (TM) and short cytoplasmic domain, (semaphorin) 4G (SEMA4G), mRNA	NM_017893.2	57715	10q24.32	SEMA4G	4--cis
254	FLJ20542	1p36.33	54973	NM_032179.1	Homo sapiens hypothetical protein FLJ20542 (FLJ20542), mRNA	1984	72	1913	1984	1	1262	1169	1240	Homo sapiens hypothetical protein FLJ90811 (FLJ90811), mRNA	NM_153339.1	126789	1p36.33	FLJ90811	6--cis
266	FLJ20542	1p36.33	54973	NM_017871.2	Homo sapiens hypothetical protein FLJ20542 (FLJ20542), mRNA	2131	79	2035	2113	1	1262	1162	1240	Homo sapiens hypothetical protein FLJ90811 (FLJ90811), mRNA	NM_153339.1	126789	1p36.33	FLJ90811	6--cis
276	CAMK1	3p25.3	8536	NM_003656.3	Homo sapiens calcium/calmodulin-dependent protein kinase I (CAMK1), mRNA	1501	83	262	344	1	1727	882	964	Homo sapiens 8-oxoguanine DNA glycosylase (OGG1), nuclear gene encoding mitochondrial protein, transcript variant 2c, mRNA	NM_016827.1	4968	3p26.2	OGG1	4--cis
277	CAMK1	3p25.3	8536	NM_003656.3	Homo sapiens calcium/calmodulin-dependent protein kinase I (CAMK1), mRNA	1501	83	262	344	1	2108	1258	1340	Homo sapiens 8-oxoguanine DNA glycosylase (OGG1), nuclear gene encoding mitochondrial protein, transcript variant 2a, mRNA	NM_016821.1	4968	3p26.2	OGG1	4--cis
279	CAMK1	3p25.3	8536	NM_003656.3	Homo sapiens calcium/calmodulin-dependent protein kinase I (CAMK1), mRNA	1501	84	262	345	1	2210	1364	1447	Homo sapiens 8-oxoguanine DNA glycosylase (OGG1), nuclear gene encoding mitochondrial protein, transcript variant 2d, mRNA	NM_016828.1	4968	3p26.2	OGG1	4--cis
280	CAMK1	3p25.3	8536	NM_003656.3	Homo sapiens calcium/calmodulin-dependent protein kinase I (CAMK1), mRNA	1501	84	262	345	1	2163	1317	1400	Homo sapiens 8-oxoguanine DNA glycosylase (OGG1), nuclear gene encoding mitochondrial protein, transcript variant 2e, mRNA	NM_016829.1	4968	3p26.2	OGG1	5--cis
281	CAMK1	3p25.3	8536	NM_003656.3	Homo sapiens calcium/calmodulin-dependent protein kinase I (CAMK1), mRNA	1501	84	262	345	1	1909	1063	1146	Homo sapiens 8-oxoguanine DNA glycosylase (OGG1), nuclear gene encoding mitochondrial protein, transcript variant 2b, mRNA	NM_016826.1	4968	3p26.2	OGG1	4--cis
299	AUP1	2p13	550	NM_012103.2	Homo sapiens ancient ubiquitous protein 1 (AUP1), transcript variant 1, mRNA	1759	96	181	276	1	2326	1	96	Homo sapiens protease, serine, 25 (PRSS25), nuclear gene encoding mitochondrial protein, transcript variant 1, mRNA	NM_013247.3	27429	2p12	PRSS25	2--cis
300	AUP1	2p13	550	NM_012103.2	Homo sapiens ancient ubiquitous protein 1 (AUP1), transcript variant 1, mRNA	1759	96	181	276	1	2035	1	96	Homo sapiens protease, serine, 25 (PRSS25), nuclear gene encoding mitochondrial protein, transcript variant 2, mRNA	NM_145074.1	27429	2p12	PRSS25	2--cis
312	AP4M1	7q22.1	9179	NM_004722.2	Homo sapiens adaptor-related protein complex 4, mu 1 subunit (AP4M1), mRNA	1818	101	1718	1818	1	2383	2283	2383	Homo sapiens TAF6 RNA polymerase II, TATA box binding protein (TBP)-associated factor, 80kDa (TAF6), transcript variant 3, mRNA	NM_139122.1	6878	7q22.1	TAF6	6--cis
313	AP4M1	7q22.1	9179	NM_004722.2	Homo sapiens adaptor-related protein complex 4, mu 1 subunit (AP4M1), mRNA	1818	101	1718	1818	1	2737	2637	2737	Homo sapiens TAF6 RNA polymerase II, TATA box binding protein (TBP)-associated factor, 80kDa (TAF6), transcript variant 1, mRNA	NM_005641.2	6878	7q22.1	TAF6	6--cis
314	AP4M1	7q22.1	9179	NM_004722.2	Homo sapiens adaptor-related protein complex 4, mu 1 subunit (AP4M1), mRNA	1818	101	1718	1818	1	2707	2607	2707	Homo sapiens TAF6 RNA polymerase II, TATA box binding protein (TBP)-associated factor, 80kDa (TAF6), transcript variant 4, mRNA	NM_139123.1	6878	7q22.1	TAF6	6--cis
333	NPR2	9p21-p12	4882	NM_000907.1	Homo sapiens natriuretic peptide receptor B/guanylate cyclase B (atrionatriuretic peptide receptor B) (NPR2), mRNA	3482	110	3174	3283	1	2010	1378	1487	Homo sapiens sperm associated antigen 8 (SPAG8), transcript variant 2, mRNA	NM_172312.1	26206	9p13.3	SPAG8	5--cis
338	NPR2	9p21-p12	4882	NM_003995.2	Homo sapiens natriuretic peptide receptor B/guanylate cyclase B (atrionatriuretic peptide receptor B) (NPR2), mRNA	3411	110	3103	3212	1	2010	1378	1487	Homo sapiens sperm associated antigen 8 (SPAG8), transcript variant 2, mRNA	NM_172312.1	26206	9p13.3	SPAG8	4--cis
339	AP4M1	7q22.1	9179	NM_004722.2	Homo sapiens adaptor-related protein complex 4, mu 1 subunit (AP4M1), mRNA	1818	110	1709	1818	1	2441	2313	2422	Homo sapiens TAF6 RNA polymerase II, TATA box binding protein (TBP)-associated factor, 80kDa (TAF6), transcript variant 2, mRNA	NM_139315.1	6878	7q22.1	TAF6	6--cis
341	WDR6	15q21	11180	NM_052825.1	Homo sapiens WD repeat domain 6 (WDR6), transcript variant 3, mRNA	746	111	612	722	1	2987	2618	2728	Homo sapiens hypothetical protein FLJ10496 (FLJ10496), mRNA	NM_018114.2	55152	3p21.31	DALRD3	5--trans
381	MRPL43	10q24.31	84545	NM_176794.1	Homo sapiens mitochondrial ribosomal protein L43 (MRPL43), nuclear gene encoding mitochondrial protein, transcript variant 4, mRNA	894	132	534	665	1	4400	2732	2863	Homo sapiens sema domain, immunoglobulin domain (Ig), transmembrane domain (TM) and short cytoplasmic domain, (semaphorin) 4G (SEMA4G), mRNA	NM_017893.2	57715	10q24.32	SEMA4G	4--cis
416	MRPL43	10q24.31	84545	NM_176792.1	Homo sapiens mitochondrial ribosomal protein L43 (MRPL43), nuclear gene encoding mitochondrial protein, transcript variant 2, mRNA	2188	173	701	873	1	4400	1196	1368	Homo sapiens sema domain, immunoglobulin domain (Ig), transmembrane domain (TM) and short cytoplasmic domain, (semaphorin) 4G (SEMA4G), mRNA	NM_017893.2	57715	10q24.32	SEMA4G	4--cis
423	NME7	1q24	29922	NM_197972.1	Homo sapiens non-metastatic cells 7, protein expressed in (nucleoside-diphosphate kinase) (NME7), transcript variant 2, mRNA	1615	183	1404	1586	1	2181	1980	2162	Homo sapiens ATPase, Na+/K+ transporting, beta 1 polypeptide (ATP1B1), mRNA	NM_001677.2	481	1q24	ATP1B1	6--cis
426	NME7	1q24	29922	NM_013330.3	Homo sapiens non-metastatic cells 7, protein expressed in (nucleoside-diphosphate kinase) (NME7), transcript variant 1, mRNA	1646	187	1435	1621	1	2181	1976	2162	Homo sapiens ATPase, Na+/K+ transporting, beta 1 polypeptide (ATP1B1), mRNA	NM_001677.2	481	1q24	ATP1B1	6--cis
481	NPR2	9p21-p12	4882	NM_000907.1	Homo sapiens natriuretic peptide receptor B/guanylate cyclase B (atrionatriuretic peptide receptor B) (NPR2), mRNA	3482	308	3174	3482	0.99	2744	1913	2221	Homo sapiens sperm associated antigen 8 (SPAG8), transcript variant 1, mRNA	NM_012436.2	26206	9p13.3	SPAG8	6--cis
482	NPR2	9p21-p12	4882	NM_003995.2	Homo sapiens natriuretic peptide receptor B/guanylate cyclase B (atrionatriuretic peptide receptor B) (NPR2), mRNA	3411	308	3103	3411	0.99	2744	1913	2221	Homo sapiens sperm associated antigen 8 (SPAG8), transcript variant 1, mRNA	NM_012436.2	26206	9p13.3	SPAG8	5--cis
487	TCFL4	17q21.1	6945	NM_013383.2	Homo sapiens transcription factor-like 4 (TCFL4), transcript variant beta, mRNA	2418	319	1520	1838	1	1349	1011	1329	Homo sapiens GT198, complete ORF (HUMGT198A), mRNA	NM_016556.1	29893	17q12-q21	HUMGT198A	6--cis
488	MLX	17q21.1	6945	NM_170607.1	Homo sapiens transcription factor-like 4 (TCFL4), transcript variant gamma, mRNA	2580	319	1682	2000	1	1349	1011	1329	Homo sapiens GT198, complete ORF (HUMGT198A), mRNA	NM_016556.1	29893	17q12-q21	HUMGT198A	6--cis
489	TCFL4	17q21.1	6945	NM_170608.1	Homo sapiens transcription factor-like 4 (TCFL4), transcript variant alpha, mRNA	2328	319	1430	1748	1	1349	1011	1329	Homo sapiens GT198, complete ORF (HUMGT198A), mRNA	NM_016556.1	29893	17q12-q21	HUMGT198A	6--cis
491	TCFL4	17q21.1	6945	NM_013383.2	Homo sapiens transcription factor-like 4 (TCFL4), transcript variant beta, mRNA	2418	329	1880	2208	0.99	1418	714	1043	Homo sapiens GT198, complete ORF (HUMGT198A), mRNA	NM_013290.3	29893	17q12-q21	HUMGT198A	4--cis
492	MLX	17q21.1	6945	NM_170607.1	Homo sapiens transcription factor-like 4 (TCFL4), transcript variant gamma, mRNA	2580	329	2042	2370	0.99	1418	714	1043	Homo sapiens GT198, complete ORF (HUMGT198A), mRNA	NM_013290.3	29893	17q12-q21	HUMGT198A	5--cis
493	TCFL4	17q21.1	6945	NM_170608.1	Homo sapiens transcription factor-like 4 (TCFL4), transcript variant alpha, mRNA	2328	329	1790	2118	0.99	1418	714	1043	Homo sapiens GT198, complete ORF (HUMGT198A), mRNA	NM_013290.3	29893	17q12-q21	HUMGT198A	5--cis
512	WDR6	15q21	11180	NM_018031.2	Homo sapiens WD repeat domain 6 (WDR6), transcript variant 1, mRNA	4079	411	3656	4066	1	2987	2529	2939	Homo sapiens hypothetical protein FLJ10496 (FLJ10496), mRNA	NM_018114.2	55152	3p21.31	DALRD3	6--cis
528	LOXL3	2p13	84695	NM_032603.2	Homo sapiens lysyl oxidase-like 3 (LOXL3), mRNA	3121	498	2624	3121	1	2326	1813	2310	Homo sapiens protease, serine, 25 (PRSS25), nuclear gene encoding mitochondrial protein, transcript variant 1, mRNA	NM_013247.3	27429	2p12	PRSS25	5--cis
529	LOXL3	2p13	84695	NM_032603.2	Homo sapiens lysyl oxidase-like 3 (LOXL3), mRNA	3121	498	2624	3121	1	2035	1522	2019	Homo sapiens protease, serine, 25 (PRSS25), nuclear gene encoding mitochondrial protein, transcript variant 2, mRNA	NM_145074.1	27429	2p12	PRSS25	5--cis
551	MBNL2	13q32.2	10150	NM_005757.3	Homo sapiens muscleblind-like 2 (Drosophila) (MBNL2), transcript variant 2, mRNA	2567	682	1886	2567	1	1644	811	1492	Homo sapiens hypothetical protein PRO2032 (PRO2032), mRNA	XM_352905.1	10150	13q32.2	MBNL2	5
567	MBNL2	13q32.1	10150	NM_144778.1	Homo sapiens muscleblind-like 2 (Drosophila) (MBNL2), transcript variant 1, mRNA	4665	1228	1868	3102	0.99	1644	258	1492	Homo sapiens hypothetical protein PRO2032 (PRO2032), mRNA	XM_352905.1	10150	13q32.2	MBNL2	4
