# Supplementary material for: In silico discovery of human natural antisense transcripts
Source: BMC Bioinformatics. 2006 Jan 13;7:18. doi: 10.1186/1471-2105-7-18 (PMC1369008; doi:10.1186/1471-2105-7-18)
Supplement: Additional File 3 — Table2B_hNATs with splice variants of genes. [file 1471-2105-7-18-S3.xls]

## Sheet: Table2B
hNAT ID	sense gene symbol	sense-AS	anti gene symbol	anti-AS	AS	hNats_type
283	PMPCB	YES	ZRF1	YES	YES	6--trans
170	SLC2A14	YES	ZNF80	NO	YES	2--trans
172	NOX5	YES	ZNF80	NO	YES	1--trans
502	HT002	YES	ZNF7	YES	YES	5--cis
535	ZNF3	YES	ZNF38	YES	YES	4--cis
126	HSD17B1	YES	ZNF333	YES	YES	3--trans
201	KIAA1340	YES	ZNF305	YES	YES	6--trans
34	PRO1051		XRCC2	YES	YES	3--trans
367	RAB3B	YES	XGPY	NO	YES	--trans
320	DKFZp566H0824	YES	XGPY	NO	YES	--trans
248	WFDC10B	YES	WFDC13	NO	YES	4--cis
249	WFDC13	NO	WFDC10B	YES	YES	2--cis
443	HARS	YES	WDR55	NOT FOUND	YES	6--trans
531	HYPC	YES	WBP3	YES	YES	5--cis
494	ARG2	YES	VTI1B	YES	YES	5--cis
566	RBM15B	NOT FOUND	VprBP	YES	YES	6--cis
296	MGC11134	YES	URP2	YES	YES	5--cis
343	COMT	YES	TXNRD2	YES	YES	2--cis
160	KIAA0828	YES	TRIM56	YES	YES	6--trans
562	FLJ23053	NOT FOUND	TRIM52	YES	YES	5--cis
216	DNASE1	YES	TRAP1	YES	YES	3--cis
434	PRG4	YES	TPR	YES	YES	5--cis
542	MRPS18C	YES	TPCN2	YES	YES	2--trans
555	COX11	YES	TOM1L1	YES	YES	5--cis
292	MUTYH	YES	TOE1	YES	YES	4--cis
500	PDIP38	YES	TNFAIP1	YES	YES	6--cis
565	C9orf97	YES	TMOD1	YES	YES	6--cis
472	NR1D1	YES	THRA	YES	YES	4--cis
464	ACAT2	YES	TCP1	YES	YES	5--cis
102	COL9A3	YES	TCFL5	YES	YES	6--cis
146	P53AIP1	YES	STAU	YES	YES	3--trans
417	GATS	YES	STAG3	YES	YES	5--cis
347	SLC4A1AP	YES	STAF65(gamma)	YES	YES	1--cis
506	FLJ20628	YES	SPY1	YES	YES	4--cis
245	LOC51061	YES	SNN	NO	YES	6--cis
189	KCNMB3	YES	SNARK	YES	YES	3--trans
32	RNF30	YES	SNAPC1	YES	YES	5--trans
401	B3GAT2	YES	SMAP1	YES	YES	5--cis
558	FLJ13291	YES	SLC7A6	YES	YES	5--cis
344	P2RXL1	YES	SLC7A4	YES	YES	6--cis
523	FLJ13868	YES	SLC5A2	YES	YES	5--cis
152	FLJ39616	YES	SLC35E3	YES	YES	6--trans
33	NUBP2	YES	SLC34A2	YES	YES	2--trans
403	GALGT	YES	SLC26A10	YES	YES	6--cis
390	IDUA	YES	SLC26A1	YES	YES	5--cis
220	SLC22A1L	YES	SLC22A1LS	YES	YES	1--cis
311	RDBP	YES	SKIV2L	YES	YES	1--cis
552	CASKIN1	YES	RFWD1	YES	YES	6--cis
561	RFPL3S	YES	RFPL3	YES	YES	--cis
175	ANGPT2	YES	REA	YES	YES	3--trans
486	DNAH11	YES	RAM2	YES	YES	5--cis
231	RDHL	YES	RABL2B	YES	YES	3--trans
230	RDHL	YES	RABL2A	YES	YES	3--trans
322	FLJ25449	YES	RAB5A	YES	YES	6--cis
192	DNASE1L1	YES	RAB4B	YES	YES	1--trans
38	HFE	YES	RAB21	YES	YES	6--trans
147	MGC15631	YES	RAB11-FIP4	YES	YES	6--trans
108	MATN3	NO	PTK6	YES	YES	6--trans
436	FLJ12787	YES	PRO1942	NOT FOUND	YES	5--cis
453	FLJ31364	YES	PRO1855	YES	YES	6--cis
173	DNASE1L1	YES	PRO1853	YES	YES	3--trans
345	RBM15	YES	PRO1575	NOT FOUND	YES	2--cis
295	FMO1	YES	PRO1257	NOT FOUND	YES	2
379	CG018	YES	PRO0297	NO	YES	3--cis
78	AGPAT1	YES	PPT2	YES	YES	6--cis
438	RAD9A	YES	PPP1CA	YES	YES	6--cis
193	LOC375398	NOT FOUND	PPIL2	YES	YES	5
70	LOC146701		PPID	YES	YES	6
509	SLC22A3	YES	PLG	YES	YES	5--trans
476	FLJ30002	YES	PKMYT1	YES	YES	5--cis
501	SUMF2	YES	PHKG1	YES	YES	6--cis
136	C11orf21	NOT FOUND	PHEMX	YES	YES	1
73	SGT2	YES	PELI1	YES	YES	3--trans
211	LOC375253	NOT FOUND	ORC6L	YES	YES	6
421	RGSL2	YES	OACT1	YES	YES	6
474	LOC134218	YES	OACT1	YES	YES	6
419	C10orf7	YES	NUDT5	YES	YES	1--cis
60	FLJ22160	YES	NT5C	YES	YES	6--cis
467	HABP2	NO	NRAP	YES	YES	5--cis
468	FLJ12770	YES	NR1I3	YES	YES	5--cis
52	AASS	YES	NMNAT1	YES	YES	6--trans
289	DEDD	YES	NIT1	YES	YES	6--cis
422	NEB	YES	NDUFA1	YES	YES	2--trans
391	COPA	YES	NCSTN	YES	YES	2--cis
209	STAU	YES	NALP12	YES	YES	3--trans
111	BCR	YES	MTND1	NOT FOUND	YES	1
109	GTF3A	YES	MTIF3	YES	YES	5--cis
447	DHFR	YES	MSH3	YES	YES	2--cis
543	FLJ13614	YES	MRPS18C	YES	YES	5--cis
427	SARS2	YES	MRPS12	YES	YES	2--cis
440	HCAP-G	YES	MLR1	YES	YES	5--cis
324	RAF1	YES	MKRN2	YES	YES	6--cis
255	C22orf23	YES	MIRAB13	YES	YES	6--cis
550	SARM1	YES	MGC9564	YES	YES	5--cis
23	FLJ20276	YES	MGC4728	YES	YES	5
378	FANCD2	YES	MGC40179	YES	YES	5--cis
394	MGC16153	NOT FOUND	MGC33662	YES	YES	4--cis
27	HFE	YES	MGC3207	YES	YES	6--trans
520	FLJ14642	YES	MGC31967	YES	YES	5--cis
77	AASS	YES	MGC3101	YES	YES	3--trans
557	THEA	YES	MGC27169	YES	YES	5--cis
518	MMEL2	YES	MGC26818	YES	YES	5--cis
81	AASS	YES	MGC23885	YES	YES	5--trans
448	HSPC111	YES	MGC2198	YES	YES	2--cis
406	GBL	YES	MGC21830	YES	YES	5--cis
39	RPE	YES	MGC20741	YES	YES	5--trans
265	PRO2831	NO	MGC20741	YES	YES	2
76	ITGA7	YES	MGC17301	NO	YES	6--cis
150	HSD17B1	YES	MGC16703	YES	YES	3--trans
177	KIAA0828	YES	MGC15606	YES	YES	6--trans
388	HIP2	YES	MGC12679	NOT FOUND	YES	4--cis
205	FLJ20241	YES	MGC11271	YES	YES	2--cis
537	ADCY3	YES	MGC11266	YES	YES	6--cis
355	AFAP	YES	MGC10820	YES	YES	2--trans
242	GCC2	YES	MGC10701	YES	YES	5--cis
446	AP4M1	YES	MCM7	YES	YES	2--cis
433	MCM3AP	YES	MCM3APAS	NOT FOUND	YES	2--cis
425	C21orf85	NOT FOUND	MCM3AP	YES	YES	2--cis
226	TPO1	YES	MCFD2	YES	YES	5--trans
551	MBNL2	YES	MBNL2	YES	YES	5
567	MBNL2	YES	MBNL2	YES	YES	4
545	CIDEB	YES	LTB4R2	YES	YES	2--cis
340	TDGF1	YES	LRRC2	YES	YES	2--cis
219	MGC21636	YES	LRRC17	YES	YES	2--cis
14	EEG1	YES	LOC91012	NOT FOUND	YES	1--trans
507	CABP7	NO	LOC55954	YES	YES	5--cis
483	TRNT1	YES	LOC51185	NOT FOUND	YES	5--cis
544	SQSTM1	YES	LOC51149	YES	YES	5--cis
145	IFNGR2	YES	LOC51123	YES	YES	1--trans
485	FLJ21777	NOT FOUND	LOC51061	YES	YES	4--cis
284	PMPCB	YES	LOC378162	NOT FOUND	YES	6
272	PMS2L5	YES	LOC378127	NOT FOUND	YES	4
200	UNQ2492	YES	LOC377842	NOT FOUND	YES	4
363	MGC8902	YES	LOC376745	NOT FOUND	YES	5
364	DJ328E19.C1.1	YES	LOC376745	NOT FOUND	YES	5
221	FLJ00310	YES	LOC375787	NOT FOUND	YES	5
400	MMRP19	YES	LOC375752	NOT FOUND	YES	2
357	NNT	YES	LOC375445	NOT FOUND	YES	2
188	LNIR	YES	LOC375398	NOT FOUND	YES	5
179	POFUT1	YES	LOC375253	NOT FOUND	YES	6
546	ANAPC1	YES	LOC375218	NOT FOUND	YES	4
337	OPHN1	YES	LOC375139	NOT FOUND	YES	6
270	RETNLB	YES	LOC375127	NO	YES	6
334	OPHN1	YES	LOC375127	NO	YES	6
556	RAB22A	YES	LOC375102	NOT FOUND	YES	5
413	RPL41	YES	LOC374789	NOT FOUND	YES	5
229	RDHL	YES	LOC374761	NOT FOUND	YES	1
554	LOC338961		LOC374676	YES	YES	5
251	DKFZp434P162	YES	LOC374669	NOT FOUND	YES	4
563	PHYHIPL	YES	LOC374332	NOT FOUND	YES	3
411	TIMM13	YES	LOC360200	NOT FOUND	YES	5--cis
382	PLGL	YES	LOC339749		YES	5
398	SPATA9	YES	LOC317671	YES	YES	2--cis
336	OPHN1	YES	LOC284873		YES	6
269	RETNLB	YES	LOC284859		YES	5
335	OPHN1	YES	LOC284859		YES	5
361	NOL3	YES	LOC283849	YES	YES	6--cis
169	FLJ25179	YES	LOC260341	NO	YES	--trans
21	NEDF	YES	LOC203427	YES	YES	6--trans
553	LOC338961		LOC161527	YES	YES	5
470	MTMR9	YES	LOC157740		YES	2
387	BAL	YES	LOC151636		YES	2--cis
328	MRPL36	YES	LOC151518		YES	4
140	RPP38	YES	LOC147837		YES	3--trans
319	SLC13A1	YES	LOC134218	YES	YES	6--trans
473	AOX2	YES	LOC134218	YES	YES	--trans
215	LOC375253	NOT FOUND	LOC134147	YES	YES	6
412	FLJ25059	YES	LOC120526		YES	5--cis
380	LRIG1	YES	LOC115286		YES	6--cis
516	MGC4655	NO	Lin10	YES	YES	6--cis
151	FLJ39616	YES	KR18	YES	YES	6--trans
428	XRCC3	YES	KNS2	YES	YES	5--cis
20	NEDF	YES	KLRD1	YES	YES	6--trans
457	FLJ10036	YES	KLPH	YES	YES	5
207	DNASE1L1	YES	KIF11	YES	YES	3--trans
564	FAM13C1	YES	KIAA1796	YES	YES	6
2	TSARG1	YES	KIAA1554	YES	YES	6--trans
174	UBE2J2	YES	KIAA1518	YES	YES	2--trans
82	AASS	YES	KIAA1486	YES	YES	6--trans
87	FLJ36166	YES	KIAA1467	YES	YES	3
519	AK3	YES	KIAA1340	YES	YES	2--trans
26	BCYRN1	NOT FOUND	KIAA1210	YES	YES	null
534	FLJ10055	YES	KIAA1001	YES	YES	5--trans
182	LOC374894	NOT FOUND	KIAA0892	YES	YES	6
149	SLC39A1	YES	KIAA0876	YES	YES	3
455	G10	YES	KIAA0632	YES	YES	4--cis
352	TIMM9	YES	KIAA0586	YES	YES	1--cis
75	ALS2CR14	YES	KIAA0562	YES	YES	6--trans
508	FLJ12517	YES	IMAGE3451454	YES	YES	4--cis
264	ATF5	YES	IL4I1	YES	YES	1--cis
294	POLR2B	YES	IGFBP7	YES	YES	6--cis
210	ZNF195	YES	IFNAR1	YES	YES	5--trans
62	FLJ35487	NOT FOUND	HUNK	YES	YES	6--trans
301	IDI2	YES	HT009	YES	YES	2--cis
415	IDI1	YES	HT009	YES	YES	4--cis
164	FLJ39616	YES	HSPC268	YES	YES	6--trans
232	SSB	YES	HSPC133	YES	YES	5--cis
154	UBE2J2	YES	HSPC043	YES	YES	5--trans
321	TTTY9	NO	HSFY	YES	YES	--trans
167	BCLP	YES	HPCA	YES	YES	6--cis
84	AASS	YES	HCP15	NO	YES	--trans
112	METTL2	YES	HAVCR2	YES	YES	6--trans
499	FLJ20400	YES	HAS3	YES	YES	5
10	HFE	YES	GSDM	YES	YES	6--trans
159	ZNF165	YES	GRTP1	YES	YES	3--trans
97	MGC29898	YES	GRM6	YES	YES	6--trans
258	C19orf6	YES	GRIN3B	NO	YES	6--trans
393	MGC2574	YES	GPR44	YES	YES	6--cis
297	BRF2	YES	GPR124	YES	YES	6--cis
362	DCBLD1	YES	GOPC	YES	YES	4--cis
532	RBM8A	YES	GNRHR2	YES	YES	5--cis
243	MGC10701	YES	GCC2	YES	YES	5--cis
161	SLC2A14	YES	GBP5	YES	YES	2--trans
171	NOX5	YES	GBP5	YES	YES	1--trans
163	GRINL1A	YES	GALNT4	YES	YES	6--trans
366	G72	YES	G30	NO	YES	5--cis
115	ATP2A1	YES	FRA	YES	YES	6--cis
503	FLJ00007	YES	FLJ90583	YES	YES	5--cis
257	SLC2A13	YES	FLJ40126	YES	YES	5--cis
559	MGC16703	YES	FLJ39582	NOT FOUND	YES	4--cis
250	SLC30A4	YES	FLJ39426	YES	YES	2--cis
568	AGTRL2	NOT FOUND	FLJ38628	YES	YES	5--cis
456	FLJ90119	YES	FLJ37794	YES	YES	6--cis
45	FLJ20084	YES	FLJ37543	NO	YES	6--trans
377	FDPS	YES	FLJ35976	YES	YES	4--cis
42	MGC12972	YES	FLJ35681	NO	YES	6--trans
66	FCRH1	YES	FLJ33977	YES	YES	6--trans
260	TOR2A	YES	FLJ32780	YES	YES	6--cis
214	NCOA6IP	YES	FLJ32370	YES	YES	1--cis
106	MATN3	NO	FLJ32029	YES	YES	6--trans
155	UBE2J2	YES	FLJ31819	YES	YES	5--trans
496	GOLGA4	YES	FLJ31715	NOT FOUND	YES	4
315	SLC13A1	YES	FLJ31434	YES	YES	6--trans
22	PGPEP1	YES	FLJ31322	YES	YES	5--trans
524	PRKCZ	YES	FLJ31031	YES	YES	5--cis
359	CFL1	YES	FLJ30934	YES	YES	3--cis
475	PKMYT1	YES	FLJ30002	YES	YES	5--cis
40	EEG1	YES	FLJ25555	YES	YES	1--trans
12	CYP7A1	YES	FLJ25534	NO	YES	6--trans
95	LOC284409	NO	FLJ23878	YES	YES	3--trans
237	TRIP3	YES	FLJ22865	YES	YES	6--cis
236	AP2A1	YES	FLJ22688	YES	YES	6--cis
385	MYL5	YES	FLJ22269	YES	YES	4--cis
46	LOC375384	NOT FOUND	FLJ21908	YES	YES	1
19	RNF30	YES	FLJ21144	YES	YES	5--trans
282	MGC15619	YES	FLJ21127	YES	YES	6--cis
511	SPEC1	YES	FLJ20519	YES	YES	6--trans
325	KDELR2	YES	FLJ20306		YES	4--cis
256	TAF11	YES	FLJ20302	YES	YES	5--cis
439	FLJ40083	YES	FLJ20123		YES	2--cis
138	POFUT1	YES	FLJ20045	YES	YES	6--trans
526	TK2	YES	FLJ20006		YES	4
153	FLJ39616	YES	FLJ20006		YES	6
432	COG1	YES	FLJ14775	YES	YES	5--cis
168	MGC35163	YES	FLJ14466	YES	YES	6--trans
25	KIAA1393	YES	FLJ14346	YES	YES	6
318	SLC13A1	YES	FLJ13621		YES	5--trans
141	UBE2J2	YES	FLJ13456	YES	YES	5--trans
354	ASMTL	YES	FLJ13330	YES	YES	4--cis
465	MADH1	YES	FLJ13262		YES	2
369	KLF3	YES	FLJ13197	YES	YES	2--cis
142	KIAA0912	YES	FLJ13072	YES	YES	5--trans
15	SE57-1	YES	FLJ12760	YES	YES	6--trans
80	IL12RB2	YES	FLJ12610	YES	YES	6--trans
53	AASS	YES	FLJ12586	YES	YES	6--trans
306	STAB1	YES	FLJ12442	YES	YES	4--cis
37	KIAA1393	YES	FLJ11710		YES	3
517	ANGPTL6	YES	FLJ11286	YES	YES	5--cis
560	TAF6L	YES	FLJ11136	YES	YES	4--cis
99	MATN3	NO	FLJ11029	YES	YES	6--trans
353	MGC5242	YES	FLJ11000	YES	YES	6--cis
479	FLJ22938	YES	FLJ10647	YES	YES	5--cis
125	ZFYVE19	YES	FLJ10634	YES	YES	4--cis
35	FLJ20718	YES	FLJ10460	YES	YES	6--trans
430	MGC14816	YES	FLJ10287	YES	YES	5--cis
41	LOC51277	NOT FOUND	FKBP9	YES	YES	6--trans
178	SLC2A14	YES	FIS	YES	YES	2--trans
137	NOX5	YES	FIS	YES	YES	1--trans
288	FBXO2	YES	FBX30	YES	YES	1--cis
522	VRK2	YES	FANCL	YES	YES	4--cis
540	ZFP276	YES	FANCA	YES	YES	5--cis
351	VIP	YES	F2RL3	YES	YES	5--cis
441	LGICZ	YES	EXO70	YES	YES	5--cis
148	EVER1	YES	EVER2	YES	YES	2--cis
124	FLJ10486	YES	EREG	YES	YES	6--trans
105	MATN3	NO	EPN2	YES	YES	3--trans
24	FLJ20276	YES	EPN2	YES	YES	2--trans
342	P2RY11	YES	EIF3S4	YES	YES	5--cis
317	FLJ21439	YES	EIF3S1	YES	YES	6--cis
93	FLJ20084	YES	E2F2	NO	YES	6--trans
74	STAM2	YES	DRF1	YES	YES	6--trans
530	RPL10	YES	DNASE1L1	YES	YES	6--cis
91	HUMAUANTIG	YES	DNALI1	YES	YES	5--cis
293	LOC375758	NOT FOUND	DMC1	YES	YES	6
527	ASB16	YES	DKFZp762C2414	YES	YES	4--cis
287	SNX25	YES	DKFZp761O0113	YES	YES	5--cis
158	KIAA1340	YES	DKFZp667B1218	YES	YES	6--trans
469	MFTC	YES	DKFZP564O0463	YES	YES	4--cis
480	MGC45873	YES	DKFZP564C186	YES	YES	6--cis
268	LOC343141		DKFZp434D177-like	YES	YES	4
490	dJ222E13.1	YES	dJ222E13.2	YES	YES	6--cis
123	FLJ22624	YES	DIS3	YES	YES	5--cis
431	BCCIP	YES	DDX32	YES	YES	5--cis
442	BCCIP	YES	DDX32	YES	YES	6--cis
162	FLJ20399	YES	DDX28	NO	YES	1--cis
213	MARS	YES	DDIT3	YES	YES	6--cis
541	KAAG1	NO	DCDC2	YES	YES	4--cis
389	BM039	YES	DC13	YES	YES	1--cis
31	BIN3	YES	DBC-1	YES	YES	6--cis
98	FLJ20084	YES	CYP51A1	YES	YES	6--trans
323	TNXA	YES	CYP21A2	YES	YES	--trans
444	MGC3771	YES	CXCR4	YES	YES	1
329	PSKH1	YES	CTRL	YES	YES	6--cis
156	UBE2J2	YES	CTMP	YES	YES	5--trans
397	SPA17	YES	CSE-C	YES	YES	2--cis
29	C20orf26	YES	CRNKL1	YES	YES	2--cis
402	EVC	YES	CRMP1	YES	YES	5--cis
386	GBA2	YES	CREB3	YES	YES	6--cis
298	FLJ20580	YES	CPT2	YES	YES	6--cis
409	C14orf44	YES	COQ6	YES	YES	2--cis
59	LENG1	NO	CNOT3	YES	YES	6--cis
139	FLJ23151	YES	CLDN19	YES	YES	3--trans
275	SYCP3	YES	CHPT1	YES	YES	4--cis
395	FLJ21742	YES	CHERP	YES	YES	5--cis
383	KHK	YES	CGREF1	YES	YES	6--cis
384	KHK	YES	CGREF1	YES	YES	6--cis
513	FLJ20139		CGI-30	YES	YES	4--cis
16	FLJ10581	YES	CGI-150	YES	YES	1--cis
376	DNM1L	YES	CGI-04	YES	YES	6--cis
183	TESK1	YES	CD72	YES	YES	6--cis
113	MATN3	NO	CD68	YES	YES	6--trans
316	SLC13A1	YES	CCL5	YES	YES	6--trans
222	LOC375253	NOT FOUND	CCL5	YES	YES	6
418	MGC26744	YES	C7orf28A	YES	YES	5--trans
410	DMTF1	YES	C7orf23	YES	YES	6--cis
61	FLJ35487	NOT FOUND	C6orf149	YES	YES	6--trans
471	PKD2L2	YES	C5orf5	YES	YES	4--cis
127	GRIK1	YES	C21orf41	YES	YES	5--cis
396	RPN2	YES	C20orf132	YES	YES	4--cis
445	ZNF205	YES	C1QTNF1	YES	YES	2--trans
458	COX10	YES	C17orf1A	YES	YES	4--trans
399	POLR3K	YES	C16orf33	YES	YES	2--cis
454	METTL3	YES	C14orf92	YES	YES	5
536	C14orf79	YES	C14orf157	NOT FOUND	YES	3--cis
30	ACINUS	YES	C14orf119	YES	YES	1--cis
206	LOC149371		C10orf6	YES	YES	6--trans
176	GNG3	YES	BSCL2	YES	YES	5--trans
144	IFNGR2	YES	BNIP-S	YES	YES	3--trans
107	MATN3	NO	BIRC4	YES	YES	6--trans
28	ICA1	YES	BIC	YES	YES	--trans
110	MTND2	NOT FOUND	BCR	YES	YES	2
429	GABPA	YES	ATP5J	YES	YES	1--cis
114	FRA	YES	ATP2A1	YES	YES	6--cis
346	ERCC1	YES	ASE-1	YES	YES	5--cis
278	ASB14	YES	APPL	YES	YES	5--cis
17	FLJ36666	YES	APCL	YES	YES	6--cis
244	FLJ22688	YES	AP2A1	YES	YES	6--cis
420	RGSL2	YES	AOX2	YES	YES	--trans
36	KIAA1393	YES	AOX2	YES	YES	null
370	ING2	NO	AOX2	YES	YES	--trans
92	FLJ20084	YES	AOX2	YES	YES	--trans
424	C14orf45	YES	ALDH6A1	YES	YES	5--cis
1	SDCCAG8	YES	AKT3	YES	YES	4--cis
521	LOC374449	NOT FOUND	AK3	YES	YES	4
79	PPT2	YES	AGPAT1	YES	YES	6--cis
356	MGC10981	NOT FOUND	AFAP	YES	YES	5
392	MRPS7	YES	AD023	YES	YES	6--cis
8	BCYRN1	NOT FOUND	XGPY	NO	NO	--trans
408	TTTY1	NO	TTTY2	NO	NO	--cis
407	TTTY2	NO	TTTY13	NO	NO	--trans
165	LOC375198	NOT FOUND	TRAPPC2	NOT FOUND	NO	3--trans
65	FLJ35487	NOT FOUND	PRO0478	NO	NO	3--trans
414	LOC375637	NOT FOUND	LOC378214	NOT FOUND	NO	4
327	LOC378121	NOT FOUND	LOC378127	NOT FOUND	NO	4
274	LOC378119	NOT FOUND	LOC378127	NOT FOUND	NO	4
326	LOC202802	NOT FOUND	LOC378121	NOT FOUND	NO	4
286	LOC340211	NO	LOC378099	NOT FOUND	NO	3--trans
375	LOC135521		LOC377397	NOT FOUND	NO	4
143	TRV1	NO	LOC377361	NOT FOUND	NO	--trans
94	LOC285189		LOC376929	NOT FOUND	NO	5
533	LOC375218	NOT FOUND	LOC376908	NOT FOUND	NO	4
365	LOC375013	NOT FOUND	LOC376745	NOT FOUND	NO	5
368	LOC375011	NOT FOUND	LOC376745	NOT FOUND	NO	5
484	LOC286286		LOC375722	NOT FOUND	NO	4
285	LOC340211	NO	LOC375583	NOT FOUND	NO	3
466	LOC150236	NO	LOC375138	NOT FOUND	NO	4
157	LOC126637		LOC374740	NOT FOUND	NO	4
497	LOC342156		LOC374670	NOT FOUND	NO	4
273	LOC148953		LOC374349	NOT FOUND	NO	2
166	LOC284409	NO	LOC374303	NOT FOUND	NO	3
208	LOC343141		LOC343505		NO	2
271	LOC375001	NOT FOUND	LOC343141		NO	2
267	FLJ32833	NO	LOC343141		NO	2
498	LOC342156		LOC338998		NO	4
495	HS6ST1	NO	LOC284666		NO	4
259	LOC286207		LOC138428		NO	5--trans
96	LOC284409	NO	LOC130026		NO	3--trans
129	CX40.1	NO	FLJ13769		NO	3--trans
212	LOC375807	NOT FOUND	FLJ11370		NO	6
225	LIN7B	NO	FLJ10490	NO	NO	6--cis
This table describes the relationship of the 400 NAT pairs not contained in Table4A with splicing variants by the field of "AS". Among the 400 pairs, there are 367 NAT pairs involving splicing variants (with "YES" in "AS" field). In these cases, only one of the transcript variants pairs with its countertranscript while the others lose the pairing region because of alternative splicing. Therefore …
