# Supplementary material for: In silico discovery of human natural antisense transcripts
Source: BMC Bioinformatics. 2006 Jan 13;7:18. doi: 10.1186/1471-2105-7-18 (PMC1369008; doi:10.1186/1471-2105-7-18)
Supplement: Additional File 4 — Table3_hNATs with potential to form networks. [file 1471-2105-7-18-S4.xls]

## Sheet: hNATs networks
hNAT ID	sense gene symbol	anti gene symbol	sense locus	sense Gene id	sense acc	sense gene definition	sense length	pair length	pair start	pair end	Identity	anti seq length	anti pair start	anti pair end	anti gene definition	anti acc	anti Gene id	anti locus	anti gene symbol	TYPE
473	AOX2	LOC134218	2q33.1	344454	NR_001557.1	Homo sapiens aldehyde oxidase 2 (AOX2) on chromosome 2	30293	273	14582	14855	0.99	2725	2452	2725	Homo sapiens hypothetical protein LOC134218 (LOC134218), mRNA	NM_194283.1	134218	5p13.3	LOC134218	--trans
47	KLRD1	HPS5	12p13	3824	NM_002262.2	Homo sapiens killer cell lectin-like receptor subfamily D, member 1 (KLRD1), transcript variant 1, mRNA	1364	38	1327	1364	1	4880	4280	4317	Homo sapiens Hermansky-Pudlak syndrome 5 (HPS5), transcript variant 1, mRNA	NM_181507.1	11234	11p14	HPS5	6--trans
48	KLRD1	BRCA2	12p13	3824	NM_002262.2	Homo sapiens killer cell lectin-like receptor subfamily D, member 1 (KLRD1), transcript variant 1, mRNA	1364	38	1327	1364	1	10987	10798	10835	Homo sapiens breast cancer 2, early onset (BRCA2), mRNA	NM_000059.1	675	13q12.3	BRCA2	6--trans
49	KLRD1	HPS5	12p13	3824	NM_002262.2	Homo sapiens killer cell lectin-like receptor subfamily D, member 1 (KLRD1), transcript variant 1, mRNA	1364	38	1327	1364	1	4536	3936	3973	Homo sapiens Hermansky-Pudlak syndrome 5 (HPS5), transcript variant 3, mRNA	NM_181508.1	11234	11p14	HPS5	6--trans
50	KLRD1	FLJ14346	12p13	3824	NM_002262.2	Homo sapiens killer cell lectin-like receptor subfamily D, member 1 (KLRD1), transcript variant 1, mRNA	1364	38	1320	1357	1	2273	1744	1781	Homo sapiens hypothetical protein FLJ14346 (FLJ14346), mRNA	NM_025029.1	80097	2q21.2	FLJ14346	6--trans
51	KLRD1	HPS5	12p13	3824	NM_002262.2	Homo sapiens killer cell lectin-like receptor subfamily D, member 1 (KLRD1), transcript variant 1, mRNA	1364	38	1327	1364	1	4723	4123	4160	Homo sapiens Hermansky-Pudlak syndrome 5 (HPS5), transcript variant 2, mRNA	NM_007216.3	11234	11p14	HPS5	6--trans
54	KLRD1	FLJ14346	12p13	3824	NM_007334.1	Homo sapiens killer cell lectin-like receptor subfamily D, member 1 (KLRD1), transcript variant 2, mRNA	1271	38	1227	1264	1	2273	1744	1781	Homo sapiens hypothetical protein FLJ14346 (FLJ14346), mRNA	NM_025029.1	80097	2q21.2	FLJ14346	6--trans
55	KLRD1	HPS5	12p13	3824	NM_007334.1	Homo sapiens killer cell lectin-like receptor subfamily D, member 1 (KLRD1), transcript variant 2, mRNA	1271	38	1234	1271	1	4536	3936	3973	Homo sapiens Hermansky-Pudlak syndrome 5 (HPS5), transcript variant 3, mRNA	NM_181508.1	11234	11p14	HPS5	6--trans
56	KLRD1	BRCA2	12p13	3824	NM_007334.1	Homo sapiens killer cell lectin-like receptor subfamily D, member 1 (KLRD1), transcript variant 2, mRNA	1271	38	1234	1271	1	10987	10798	10835	Homo sapiens breast cancer 2, early onset (BRCA2), mRNA	NM_000059.1	675	13q12.3	BRCA2	6--trans
57	KLRD1	HPS5	12p13	3824	NM_007334.1	Homo sapiens killer cell lectin-like receptor subfamily D, member 1 (KLRD1), transcript variant 2, mRNA	1271	38	1234	1271	1	4880	4280	4317	Homo sapiens Hermansky-Pudlak syndrome 5 (HPS5), transcript variant 1, mRNA	NM_181507.1	11234	11p14	HPS5	6--trans
58	KLRD1	HPS5	12p13	3824	NM_007334.1	Homo sapiens killer cell lectin-like receptor subfamily D, member 1 (KLRD1), transcript variant 2, mRNA	1271	38	1234	1271	1	4723	4123	4160	Homo sapiens Hermansky-Pudlak syndrome 5 (HPS5), transcript variant 2, mRNA	NM_007216.3	11234	11p14	HPS5	6--trans
420	RGSL2	AOX2	1q25.2	84227	NM_032267.1	Homo sapiens regulator of G-protein signalling like 2 (RGSL2), mRNA	2011	181	1804	1986	0.98	30293	14582	14764	Homo sapiens aldehyde oxidase 2 (AOX2) on chromosome 2	NR_001557.1	344454	2q33.1	AOX2	--trans
421	RGSL2	OACT1	1q25.2	84227	NM_032267.1	Homo sapiens regulator of G-protein signalling like 2 (RGSL2), mRNA	2011	181	1804	1986	0.98	3514	2113	2295	Homo sapiens O-acyltransferase (membrane bound) domain containing 1 (OACT1), mRNA	XM_351649.1	154141	6p22.3	OACT1	6
370	ING2	AOX2	Xq12	27160	NM_058171.1	Homo sapiens inhibitor of growth family, member 2 (ING2), mRNA	772	122	487	610	0.98	30293	14739	14862	Homo sapiens aldehyde oxidase 2 (AOX2) on chromosome 2	NR_001557.1	344454	2q33.1	AOX2	--trans
179	POFUT1	LOC375253	20q11	23509	NM_172236.1	Homo sapiens protein O-fucosyltransferase 1 (POFUT1), transcript variant 2, mRNA	1524	53	1064	1117	0.98	805	598	651	Homo sapiens LOC375253 (LOC375253), mRNA	XM_353289.1	375253	2q12.1	LOC375253	6
138	POFUT1	FLJ20045	20q11	23509	NM_172236.1	Homo sapiens protein O-fucosyltransferase 1 (POFUT1), transcript variant 2, mRNA	1524	49	1064	1112	1	1845	1142	1190	Homo sapiens hypothetical protein FLJ20045 (FLJ20045), mRNA	NM_017638.1	54797	1p35.2	FLJ20045	6--trans
130	POFUT1	KLK7	20q11	23509	NM_172236.1	Homo sapiens protein O-fucosyltransferase 1 (POFUT1), transcript variant 2, mRNA	1524	48	1064	1111	1	1927	1578	1625	Homo sapiens kallikrein 7 (chymotryptic, stratum corneum) (KLK7), transcript variant 2, mRNA	NM_139277.1	5650	19q13.41	KLK7	6--trans
131	POFUT1	KLK7	20q11	23509	NM_172236.1	Homo sapiens protein O-fucosyltransferase 1 (POFUT1), transcript variant 2, mRNA	1524	48	1064	1111	1	1927	1578	1625	Homo sapiens kallikrein 7 (chymotryptic, stratum corneum) (KLK7), transcript variant 1, mRNA	NM_005046.2	5650	19q13.41	KLK7	6--trans
318	SLC13A1	FLJ13621	7q31-q32	6561	NM_022444.3	Homo sapiens solute carrier family 13 (sodium/sulfate symporters), member 1 (SLC13A1), mRNA	3811	102	3248	3350	0.99	2092	1990	2092	Homo sapiens hypothetical protein FLJ13621 (FLJ13621), mRNA	NM_025009.1	80076	4q12	FLJ13621	5--trans
319	SLC13A1	LOC134218	7q31-q32	6561	NM_022444.3	Homo sapiens solute carrier family 13 (sodium/sulfate symporters), member 1 (SLC13A1), mRNA	3811	102	3248	3350	0.99	2725	2623	2725	Homo sapiens hypothetical protein LOC134218 (LOC134218), mRNA	NM_194283.1	134218	5p13.3	LOC134218	6--trans
315	SLC13A1	FLJ31434	7q31-q32	6561	NM_022444.3	Homo sapiens solute carrier family 13 (sodium/sulfate symporters), member 1 (SLC13A1), mRNA	3811	101	3248	3350	0.98	2341	2239	2341	Homo sapiens hypothetical protein FLJ31434 (FLJ31434), mRNA	NM_152496.1	149175	1p34.2	FLJ31434	6--trans
316	SLC13A1	CCL5	7q31-q32	6561	NM_022444.3	Homo sapiens solute carrier family 13 (sodium/sulfate symporters), member 1 (SLC13A1), mRNA	3811	101	3248	3350	0.98	1237	679	781	Homo sapiens chemokine (C-C motif) ligand 5 (CCL5), mRNA	NM_002985.2	6352	17q11.2-q12	CCL5	6--trans
474	LOC134218	OACT1	5p13.3	134218	NM_194283.1	Homo sapiens hypothetical protein LOC134218 (LOC134218), mRNA	2725	274	2452	2725	1	3514	2113	2386	Homo sapiens O-acyltransferase (membrane bound) domain containing 1 (OACT1), mRNA	XM_351649.1	154141	6p22.3	OACT1	6
20	NEDF	KLRD1	2p24.3-p24.1	51652	NM_016079.1	Homo sapiens neuroendocrine differentiation factor (NEDF), mRNA	3064	35	1916	1950	1	1364	1322	1356	Homo sapiens killer cell lectin-like receptor subfamily D, member 1 (KLRD1), transcript variant 1, mRNA	NM_002262.2	3824	12p13	KLRD1	6--trans
21	NEDF	LOC203427	2p24.3-p24.1	51652	NM_016079.1	Homo sapiens neuroendocrine differentiation factor (NEDF), mRNA	3064	35	1916	1950	1	2788	2019	2053	Homo sapiens similar to solute carrier family 25 , member 16 (LOC203427), mRNA	NM_145305.1	203427	xq24	LOC203427	6--trans
98	FLJ20084	CYP51A1	19q13.32	54814	NM_017659.1	Homo sapiens hypothetical protein FLJ20084 (FLJ20084), mRNA	1574	42	1454	1495	1	3381	2704	2745	Homo sapiens cytochrome P450, family 51, subfamily A, polypeptide 1 (CYP51A1), mRNA	NM_000786.2	1595	7q21.2-q21.3	CYP51A1	6--trans
92	FLJ20084	AOX2	19q13.32	54814	NM_017659.1	Homo sapiens hypothetical protein FLJ20084 (FLJ20084), mRNA	1574	41	1455	1495	1	30293	10777	10817	Homo sapiens aldehyde oxidase 2 (AOX2) on chromosome 2	NR_001557.1	344454	2q33.1	AOX2	--trans
93	FLJ20084	E2F2	19q13.32	54814	NM_017659.1	Homo sapiens hypothetical protein FLJ20084 (FLJ20084), mRNA	1574	41	1455	1495	1	5273	4108	4148	Homo sapiens E2F transcription factor 2 (E2F2), mRNA	NM_004091.2	1870	1p36	E2F2	6--trans
67	FLJ20084	TMPRSS3	19q13.32	54814	NM_017659.1	Homo sapiens hypothetical protein FLJ20084 (FLJ20084), mRNA	1574	38	1455	1492	1	2135	1440	1477	Homo sapiens transmembrane protease, serine 3 (TMPRSS3), transcript variant C, mRNA	NM_032404.1	64699	21q22.3	TMPRSS3	6--trans
68	FLJ20084	TMPRSS3	19q13.32	54814	NM_017659.1	Homo sapiens hypothetical protein FLJ20084 (FLJ20084), mRNA	1574	38	1455	1492	1	2554	1859	1896	Homo sapiens transmembrane protease, serine 3 (TMPRSS3), transcript variant B, mRNA	NM_032401.1	64699	21q22.3	TMPRSS3	6--trans
69	FLJ20084	TMPRSS3	19q13.32	54814	NM_017659.1	Homo sapiens hypothetical protein FLJ20084 (FLJ20084), mRNA	1574	38	1455	1492	1	2468	1773	1810	Homo sapiens transmembrane protease, serine 3 (TMPRSS3), transcript variant A, mRNA	NM_024022.1	64699	21q22.3	TMPRSS3	6--trans
45	FLJ20084	FLJ37543	19q13.32	54814	NM_017659.1	Homo sapiens hypothetical protein FLJ20084 (FLJ20084), mRNA	1574	37	1455	1491	1	2970	1175	1211	Homo sapiens hypothetical protein FLJ37543 (FLJ37543), mRNA	NM_173667.1	285668	5q12.1-q12.2	FLJ37543	6--trans
36	KIAA1393	AOX2	14q23.1	57570	XM_050793.4	Homo sapiens KIAA1393 protein (KIAA1393), mRNA	5272	36	3072	3107	1	30293	27190	27225	Homo sapiens aldehyde oxidase 2 (AOX2) on chromosome 2	NR_001557.1	344454	2q33.1	AOX2	null
37	KIAA1393	FLJ11710	14q23.1	57570	XM_050793.4	Homo sapiens KIAA1393 protein (KIAA1393), mRNA	5272	36	3071	3106	1	2101	244	279	Homo sapiens hypothetical protein FLJ11710 (FLJ11710), mRNA	NM_024846.1	79904	17q23.2	FLJ11710	3
25	KIAA1393	FLJ14346	14q23.1	57570	XM_050793.4	Homo sapiens KIAA1393 protein (KIAA1393), mRNA	5272	35	3072	3106	1	2273	2239	2273	Homo sapiens hypothetical protein FLJ14346 (FLJ14346), mRNA	NM_025029.1	80097	2q21.2	FLJ14346	6
222	LOC375253	CCL5	2q12.1	375253	XM_353289.1	Homo sapiens LOC375253 (LOC375253), mRNA	805	60	598	657	1	1237	508	567	Homo sapiens chemokine (C-C motif) ligand 5 (CCL5), mRNA	NM_002985.2	6352	17q11.2-q12	CCL5	6
215	LOC375253	LOC134147	2q12.1	375253	XM_353289.1	Homo sapiens LOC375253 (LOC375253), mRNA	805	58	598	656	0.98	2156	1607	1665	Homo sapiens hypothetical protein BC001573 (LOC134147), mRNA	NM_138809.2	134147	5p15.31	LOC134147	6
211	LOC375253	ORC6L	2q12.1	375253	XM_353289.1	Homo sapiens LOC375253 (LOC375253), mRNA	805	57	598	655	0.98	1647	1078	1135	Homo sapiens origin recognition complex, subunit 6 homolog-like (yeast) (ORC6L), mRNA	NM_014321.2	23594	16q12	ORC6L	6
180	LOC375253	CREB1	2q12.1	375253	XM_353289.1	Homo sapiens LOC375253 (LOC375253), mRNA	805	53	603	655	1	2964	2681	2733	Homo sapiens cAMP responsive element binding protein 1 (CREB1), transcript variant A, mRNA	NM_004379.2	1385	2q34	CREB1	6
181	LOC375253	CREB1	2q12.1	375253	XM_353289.1	Homo sapiens LOC375253 (LOC375253), mRNA	805	53	603	655	1	3006	2723	2775	Homo sapiens cAMP responsive element binding protein 1 (CREB1), transcript variant B, mRNA	NM_134442.2	1385	2q34	CREB1	6
*******	*********	*******
113	MATN3	CD68	2p24-p23	4148	NM_002381.2	Homo sapiens matrilin 3 (MATN3), mRNA	2599	45	2314	2358	1	1722	1230	1274	Homo sapiens CD68 antigen (CD68), mRNA	NM_001251.1	968	17p13	CD68	6--trans
105	MATN3	EPN2	2p24-p23	4148	NM_002381.2	Homo sapiens matrilin 3 (MATN3), mRNA	2599	44	2315	2358	1	4799	-622	-579	Homo sapiens epsin 2 (EPN2), transcript variant 2, mRNA	NM_014964.2	22905	17p11.2	EPN2	3--trans
106	MATN3	FLJ32029	2p24-p23	4148	NM_002381.2	Homo sapiens matrilin 3 (MATN3), mRNA	2599	44	2315	2358	1	8456	3376	3419	Homo sapiens hypothetical protein FLJ32029 (FLJ32029), mRNA	NM_173582.2	283209	11q13.3	FLJ32029	6--trans
107	MATN3	BIRC4	2p24-p23	4148	NM_002381.2	Homo sapiens matrilin 3 (MATN3), mRNA	2599	44	2315	2358	1	8413	5049	5092	Homo sapiens baculoviral IAP repeat-containing 4 (BIRC4), mRNA	NM_001167.2	331	xq25	BIRC4	6--trans
108	MATN3	PTK6	2p24-p23	4148	NM_002381.2	Homo sapiens matrilin 3 (MATN3), mRNA	2599	44	2315	2358	1	2519	2240	2283	Homo sapiens PTK6 protein tyrosine kinase 6 (PTK6), mRNA	NM_005975.2	5753	20q13.3	PTK6	6--trans
99	MATN3	FLJ11029	2p24-p23	4148	NM_002381.2	Homo sapiens matrilin 3 (MATN3), mRNA	2599	43	2315	2357	1	2334	1227	1269	Homo sapiens hypothetical protein FLJ11029 (FLJ11029), mRNA	NM_018304.1	55771	17q23.2	FLJ11029	6--trans
23	FLJ20276	MGC4728	9p22.2-p22.1	54875	NM_017738.1	Homo sapiens hypothetical protein FLJ20276 (FLJ20276), mRNA	4790	35	3370	3404	1	2188	1896	1930	Homo sapiens similar to hypothetical protein FLJ23233 (LOC374928), mRNA	XM_351217.1	374928	19q13.43	MGC4728	5
24	FLJ20276	EPN2	9p22.2-p22.1	54875	NM_017738.1	Homo sapiens hypothetical protein FLJ20276 (FLJ20276), mRNA	4790	35	3370	3404	1	4799	-184	-150	Homo sapiens epsin 2 (EPN2), transcript variant 2, mRNA	NM_014964.2	22905	17p11.2	EPN2	2--trans
*******	*********	*******
435	MAPKAPK5	FLJ39616	12q24.13	8550	NM_003668.2	Homo sapiens mitogen-activated protein kinase-activated protein kinase 5 (MAPKAPK5), transcript variant 1, mRNA	2060	207	90	296	1	2285	133	339	Homo sapiens apoptosis-related protein PNAS-1 (FLJ39616), mRNA	NM_016534.2	51275	12q24.13	FLJ39616	4--cis
437	MAPKAPK5	FLJ39616	12q24.13	8550	NM_139078.1	Homo sapiens mitogen-activated protein kinase-activated protein kinase 5 (MAPKAPK5), transcript variant 2, mRNA	2066	207	90	296	1	2285	133	339	Homo sapiens apoptosis-related protein PNAS-1 (FLJ39616), mRNA	NM_016534.2	51275	12q24.13	FLJ39616	4--cis
164	FLJ39616	HSPC268	12q24.13	51275	NM_016534.2	Homo sapiens apoptosis-related protein PNAS-1 (FLJ39616), mRNA	2285	51	1640	1691	0.98	1044	650	701	Homo sapiens hypothetical protein HSPC268 (HSPC268), mRNA	NM_197964.1	154791	7q34	HSPC268	6--trans
151	FLJ39616	KR18	12q24.13	51275	NM_016534.2	Homo sapiens apoptosis-related protein PNAS-1 (FLJ39616), mRNA	2285	50	1640	1690	0.98	4914	4627	4677	Homo sapiens KRAB zinc finger protein KR18 (KR18), mRNA	NM_033288.1	90338	19q13.42	KR18	6--trans
152	FLJ39616	SLC35E3	12q24.13	51275	NM_016534.2	Homo sapiens apoptosis-related protein PNAS-1 (FLJ39616), mRNA	2285	50	1640	1690	0.98	2324	1225	1275	Homo sapiens solute carrier family 35, member E2 (SLC35E3), mRNA	NM_018656.1	55508	12q15	SLC35E3	6--trans
153	FLJ39616	FLJ20006	12q24.13	51275	NM_016534.2	Homo sapiens apoptosis-related protein PNAS-1 (FLJ39616), mRNA	2285	50	1640	1690	0.98	1940	1315	1365	Homo sapiens hypothetical protein FLJ20006 (FLJ20006), mRNA	NM_017618.1	54782	16q22.1	FLJ20006	6
526	TK2	FLJ20006	16q22-q23.1	7084	NM_004614.2	Homo sapiens thymidine kinase 2, mitochondrial (TK2), mRNA	2387	471	1	475	0.99	1940	667	1141	Homo sapiens hypothetical protein FLJ20006 (FLJ20006), mRNA	NM_017618.1	54782	16q22.1	FLJ20006	4
*******	*********	*******
334	OPHN1	LOC375127	xq12	4983	NM_002547.1	Homo sapiens oligophrenin 1 (OPHN1), mRNA	7350	110	7005	7115	0.99	1293	946	1056	Homo sapiens hypothetical gene supported by AK097777; BC039313; BC040613 (LOC375127), mRNA	XM_351383.1	375127	22q11.21	LOC375127	6
335	OPHN1	LOC284859	xq12	4983	NM_002547.1	Homo sapiens oligophrenin 1 (OPHN1), mRNA	7350	110	7005	7115	0.99	1931	206	316	Homo sapiens hypothetical LOC284859 (LOC284859), mRNA	XM_209384.2	284859	22q11.21	LOC284859	5
336	OPHN1	LOC284873	xq12	4983	NM_002547.1	Homo sapiens oligophrenin 1 (OPHN1), mRNA	7350	110	7005	7115	0.99	3106	1382	1492	Homo sapiens similar to Nucleosome binding protein 1 (Nucleosome binding protein 45) (NBP-45) (GARP45 protein) (LOC284873), mRNA	XM_209412.3	284873	22q11.22	LOC284873	6
337	OPHN1	LOC375139	xq12	4983	NM_002547.1	Homo sapiens oligophrenin 1 (OPHN1), mRNA	7350	110	7005	7115	0.99	3104	1382	1492	Homo sapiens similar to Nucleosome binding protein 1 (Nucleosome binding protein 45) (NBP-45) (GARP45 protein) (LOC375139), mRNA	XM_351392.1	375139	22q11.22	LOC375139	6
269	RETNLB	LOC284859	3q13.1	84666	NM_032579.1	Homo sapiens resistin like beta (RETNLB), mRNA	1250	80	988	1068	0.98	1931	206	286	Homo sapiens hypothetical LOC284859 (LOC284859), mRNA	XM_209384.2	284859	22q11.21	LOC284859	5
270	RETNLB	LOC375127	3q13.1	84666	NM_032579.1	Homo sapiens resistin like beta (RETNLB), mRNA	1250	80	988	1068	0.98	1293	946	1026	Homo sapiens hypothetical gene supported by AK097777; BC039313; BC040613 (LOC375127), mRNA	XM_351383.1	375127	22q11.21	LOC375127	6
*******	*********	*******
3	TRO	TUBG2	xp11.22-p11.21	7216	NM_177557.1	Homo sapiens trophinin (TRO), transcript variant 5, mRNA	1138	34	300	333	1	1830	14	47	Homo sapiens tubulin, gamma 2 (TUBG2), mRNA	NM_016437.1	27175	17q21	TUBG2	2--trans
4	TRO	TUBG2	xp11.22-p11.21	7216	NM_177558.1	Homo sapiens trophinin (TRO), transcript variant 4, mRNA	1429	34	300	333	1	1830	14	47	Homo sapiens tubulin, gamma 2 (TUBG2), mRNA	NM_016437.1	27175	17q21	TUBG2	2--trans
5	TUBG2	TRO	17q21	27175	NM_016437.1	Homo sapiens tubulin, gamma 2 (TUBG2), mRNA	1830	34	14	47	1	2329	1491	1524	Homo sapiens trophinin (TRO), transcript variant 2, mRNA	NM_177556.1	7216	xp11.22-p11.21	TRO	2--trans
6	TUBG2	TRO	17q21	27175	NM_016437.1	Homo sapiens tubulin, gamma 2 (TUBG2), mRNA	1830	34	14	47	1	2620	1491	1524	Homo sapiens trophinin (TRO), transcript variant 1, mRNA	NM_177555.1	7216	xp11.22-p11.21	TRO	2--trans
7	TUBG2	TRO	17q21	27175	NM_016437.1	Homo sapiens tubulin, gamma 2 (TUBG2), mRNA	1830	34	14	47	1	2321	1506	1539	Homo sapiens trophinin (TRO), transcript variant 3, mRNA	NM_016157.2	7216	xp11.22-p11.21	TRO	2--trans
*******	*********	*******
299	AUP1	PRSS25	2p13	550	NM_012103.2	Homo sapiens ancient ubiquitous protein 1 (AUP1), transcript variant 1, mRNA	1759	96	181	276	1	2326	1	96	Homo sapiens protease, serine, 25 (PRSS25), nuclear gene encoding mitochondrial protein, transcript variant 1, mRNA	NM_013247.3	27429	2p12	PRSS25	2--cis
300	AUP1	PRSS25	2p13	550	NM_012103.2	Homo sapiens ancient ubiquitous protein 1 (AUP1), transcript variant 1, mRNA	1759	96	181	276	1	2035	1	96	Homo sapiens protease, serine, 25 (PRSS25), nuclear gene encoding mitochondrial protein, transcript variant 2, mRNA	NM_145074.1	27429	2p12	PRSS25	2--cis
528	LOXL3	PRSS25	2p13	84695	NM_032603.2	Homo sapiens lysyl oxidase-like 3 (LOXL3), mRNA	3121	498	2624	3121	1	2326	1813	2310	Homo sapiens protease, serine, 25 (PRSS25), nuclear gene encoding mitochondrial protein, transcript variant 1, mRNA	NM_013247.3	27429	2p12	PRSS25	5--cis
529	LOXL3	PRSS25	2p13	84695	NM_032603.2	Homo sapiens lysyl oxidase-like 3 (LOXL3), mRNA	3121	498	2624	3121	1	2035	1522	2019	Homo sapiens protease, serine, 25 (PRSS25), nuclear gene encoding mitochondrial protein, transcript variant 2, mRNA	NM_145074.1	27429	2p12	PRSS25	5--cis
302	PRSS25	AUP1	2p12	27429	NM_013247.3	Homo sapiens protease, serine, 25 (PRSS25), nuclear gene encoding mitochondrial protein, transcript variant 1, mRNA	2326	96	1	96	1	1623	181	276	Homo sapiens ancient ubiquitous protein 1 (AUP1), transcript variant 3, mRNA	NM_181576.1	550	2p13	AUP1	2--cis
303	PRSS25	AUP1	2p12	27429	NM_013247.3	Homo sapiens protease, serine, 25 (PRSS25), nuclear gene encoding mitochondrial protein, transcript variant 1, mRNA	2326	96	1	96	1	1561	181	276	Homo sapiens ancient ubiquitous protein 1 (AUP1), transcript variant 2, mRNA	NM_181575.2	550	2p13	AUP1	2--cis
304	PRSS25	AUP1	2p12	27429	NM_145074.1	Homo sapiens protease, serine, 25 (PRSS25), nuclear gene encoding mitochondrial protein, transcript variant 2, mRNA	2035	96	1	96	1	1623	181	276	Homo sapiens ancient ubiquitous protein 1 (AUP1), transcript variant 3, mRNA	NM_181576.1	550	2p13	AUP1	2--cis
305	PRSS25	AUP1	2p12	27429	NM_145074.1	Homo sapiens protease, serine, 25 (PRSS25), nuclear gene encoding mitochondrial protein, transcript variant 2, mRNA	2035	96	1	96	1	1561	181	276	Homo sapiens ancient ubiquitous protein 1 (AUP1), transcript variant 2, mRNA	NM_181575.2	550	2p13	AUP1	2--cis
*******	*********	*******
178	SLC2A14	FIS	12p13.31	144195	NM_153449.2	Homo sapiens solute carrier family 2 (facilitated glucose transporter), member 14 (SLC2A14), mRNA	2195	53	141	193	1	1799	110	162	Homo sapiens FIS (FIS), mRNA	NM_175616.2	202299	5q15	FIS	2--trans
170	SLC2A14	ZNF80	12p13.31	144195	NM_153449.2	Homo sapiens solute carrier family 2 (facilitated glucose transporter), member 14 (SLC2A14), mRNA	2195	52	141	193	0.98	2580	394	446	Homo sapiens zinc finger protein 80 (pT17) (ZNF80), mRNA	NM_007136.1	7634	3p12-qter	ZNF80	2--trans
161	SLC2A14	GBP5	12p13.31	144195	NM_153449.2	Homo sapiens solute carrier family 2 (facilitated glucose transporter), member 14 (SLC2A14), mRNA	2195	51	142	193	0.98	2431	345	396	Homo sapiens guanylate binding protein 5 (GBP5), mRNA	NM_052942.2	115362	1p22.2	GBP5	2--trans
171	NOX5	GBP5	15q22.31	79400	NM_024505.2	Homo sapiens NADPH oxidase, EF hand calcium-binding domain 5 (NOX5), mRNA	2582	52	241	293	0.98	2431	338	390	Homo sapiens guanylate binding protein 5 (GBP5), mRNA	NM_052942.2	115362	1p22.2	GBP5	1--trans
137	NOX5	FIS	15q22.31	79400	NM_024505.2	Homo sapiens NADPH oxidase, EF hand calcium-binding domain 5 (NOX5), mRNA	2582	49	238	286	1	1799	110	158	Homo sapiens FIS (FIS), mRNA	NM_175616.2	202299	5q15	FIS	1--trans
172	NOX5	ZNF80	15q22.31	79400	NM_024505.2	Homo sapiens NADPH oxidase, EF hand calcium-binding domain 5 (NOX5), mRNA	2582	52	241	293	0.98	2580	387	439	Homo sapiens zinc finger protein 80 (pT17) (ZNF80), mRNA	NM_007136.1	7634	3p12-qter	ZNF80	1--trans
*******	*********	*******
530	RPL10	DNASE1L1	xq28	6134	NM_006013.2	Homo sapiens ribosomal protein L10 (RPL10), mRNA	2188	512	1657	2171	0.99	2661	2071	2585	Homo sapiens deoxyribonuclease I-like 1 (DNASE1L1), mRNA	NM_006730.1	1774	xq28	DNASE1L1	6--cis
207	DNASE1L1	KIF11	xq28	1774	NM_006730.1	Homo sapiens deoxyribonuclease I-like 1 (DNASE1L1), mRNA	2661	56	20	76	0.98	4908	3421	3477	Homo sapiens kinesin family member 11 (KIF11), mRNA	NM_004523.2	3832	10q24.1	KIF11	3--trans
173	DNASE1L1	PRO1853	xq28	1774	NM_006730.1	Homo sapiens deoxyribonuclease I-like 1 (DNASE1L1), mRNA	2661	52	29	80	1	1216	1048	1099	Homo sapiens hypothetical protein PRO1853 (PRO1853), transcript variant 2, mRNA	NM_018607.4	55471	2p22.3	PRO1853	3--trans
192	DNASE1L1	RAB4B	xq28	1774	NM_006730.1	Homo sapiens deoxyribonuclease I-like 1 (DNASE1L1), mRNA	2661	54	28	82	0.98	2007	419	473	Homo sapiens RAB4B, member RAS oncogene family (RAB4B), mRNA	NM_016154.2	53916	19q13.2	RAB4B	1--trans
*******	*********	*******
233	PPP1R11	RNF39	6p21.3	6992	NM_021959.1	Homo sapiens protein phosphatase 1, regulatory (inhibitor) subunit 11 (PPP1R11), transcript variant 1, mRNA	1620	64	1540	1603	1	1989	1909	1972	Homo sapiens ring finger protein 39 (RNF39), transcript variant 2, mRNA	NM_170769.1	80352	6p21.3	RNF39	6--cis
234	PPP1R11	RNF39	6p21.3	6992	NM_021959.1	Homo sapiens protein phosphatase 1, regulatory (inhibitor) subunit 11 (PPP1R11), transcript variant 1, mRNA	1620	64	1540	1603	1	1353	1273	1336	Homo sapiens ring finger protein 39 (RNF39), transcript variant 3, mRNA	NM_170770.1	80352	6p21.3	RNF39	6--cis
235	PPP1R11	RNF39	6p21.3	6992	NM_021959.1	Homo sapiens protein phosphatase 1, regulatory (inhibitor) subunit 11 (PPP1R11), transcript variant 1, mRNA	1620	64	1540	1603	1	2187	2107	2170	Homo sapiens ring finger protein 39 (RNF39), transcript variant 1, mRNA	NM_025236.2	80352	6p21.3	RNF39	6--cis
246	RNF39	PPP1R11	6p21.3	80352	NM_025236.2	Homo sapiens ring finger protein 39 (RNF39), transcript variant 1, mRNA	2187	67	2103	2169	1	1712	1616	1682	Homo sapiens protein phosphatase 1, regulatory (inhibitor) subunit 11 (PPP1R11), transcript variant 2, mRNA	NM_170781.1	6992	6p21.3	PPP1R11	6--cis
238	PPP1R11	RNF39	6p21.3	6992	NM_170781.1	Homo sapiens protein phosphatase 1, regulatory (inhibitor) subunit 11 (PPP1R11), transcript variant 2, mRNA	1712	64	1615	1678	1	1353	1273	1336	Homo sapiens ring finger protein 39 (RNF39), transcript variant 3, mRNA	NM_170770.1	80352	6p21.3	RNF39	6--cis
239	PPP1R11	RNF39	6p21.3	6992	NM_170781.1	Homo sapiens protein phosphatase 1, regulatory (inhibitor) subunit 11 (PPP1R11), transcript variant 2, mRNA	1712	64	1615	1678	1	1989	1909	1972	Homo sapiens ring finger protein 39 (RNF39), transcript variant 2, mRNA	NM_170769.1	80352	6p21.3	RNF39	6--cis
*******	*********	*******
272	PMS2L5	LOC378127	7q11-q22	5383	NM_174930.2	Homo sapiens postmeiotic segregation increased 2-like 5 (PMS2L5), mRNA	765	81	669	750	0.98	1675	1594	1675	Homo sapiens similar to Williams-Beuren syndrome critical region protein 19 (LOC378127), mRNA	XM_353630.1	378127	7	LOC378127	4
326	LOC202802	LOC378121	7q11.23	202802	XM_114560.2	Homo sapiens similar to Williams-Beuren syndrome critical region protein 19 (LOC202802), mRNA	945	105	839	945	0.98	978	569	675	Homo sapiens similar to postmeiotic segregation increased 2-like 5 (LOC378121), mRNA	XM_353625.1	378121	7	LOC378121	4
274	LOC378119	LOC378127	7	378119	XM_353624.1	Homo sapiens similar to PMS2L13 (LOC378119), mRNA	1391	81	1310	1391	0.98	1675	1594	1675	Homo sapiens similar to Williams-Beuren syndrome critical region protein 19 (LOC378127), mRNA	XM_353630.1	378127	7	LOC378127	4
327	LOC378121	LOC378127	7	378121	XM_353625.1	Homo sapiens similar to postmeiotic segregation increased 2-like 5 (LOC378121), mRNA	978	106	569	675	0.99	1675	1569	1675	Homo sapiens similar to Williams-Beuren syndrome critical region protein 19 (LOC378127), mRNA	XM_353630.1	378127	7	LOC378127	4
*******	*********	*******
519	AK3	KIAA1340	1p31.3	205	NM_013410.1	Homo sapiens adenylate kinase 3 (AK3), mRNA	1707	443	41	489	0.98	4439	-473	-24	Homo sapiens KIAA1340 protein (KIAA1340), mRNA	XM_044836.8	57542	12p12.1	KIAA1340	2--trans
201	KIAA1340	ZNF305	12p12.1	57542	XM_044836.8	Homo sapiens KIAA1340 protein (KIAA1340), mRNA	4439	55	4367	4422	0.98	5471	4843	4898	Homo sapiens zinc finger protein 305 (ZNF305), mRNA	NM_014724.1	9753	6p22.2-p21.3	ZNF305	6--trans
158	KIAA1340	DKFZp667B1218	12p12.1	57542	XM_044836.8	Homo sapiens KIAA1340 protein (KIAA1340), mRNA	4439	50	4368	4417	1	3082	2468	2517	Homo sapiens hypothetical protein DKFZp667B1218 (DKFZp667B1218), mRNA	NM_177966.3	201626	3p21.2	DKFZp667B1218	6--trans
521	LOC374449	AK3	12p11.22	374449	XM_353024.1	Homo sapiens LOC374449 (LOC374449), mRNA	636	443	178	627	0.98	1707	41	489	Homo sapiens adenylate kinase 3 (AK3), mRNA	NM_013410.1	205	1p31.3	AK3	4
*******	*********	*******
267	FLJ32833	LOC343141	1p13.3	148545	NM_152488.1	Homo sapiens hypothetical protein FLJ32833 (FLJ32833), mRNA	2818	79	6	85	0.98	774	1	80	Homo sapiens similar to calcium-binding transporter (LOC343141), mRNA	XM_291421.2	343141	1p13.3	LOC343141	2
271	LOC375001	LOC343141	1p13.3	375001	XM_351277.1	Homo sapiens similar to hypothetical protein DKFZp434D177 (LOC375001), mRNA	3041	80	6	85	1	774	1	80	Homo sapiens similar to calcium-binding transporter (LOC343141), mRNA	XM_291421.2	343141	1p13.3	LOC343141	2
268	LOC343141	DKFZp434D177-like	1p13.3	343141	XM_291421.2	Homo sapiens similar to calcium-binding transporter (LOC343141), mRNA	774	79	1	80	0.98	1381	82	161	Homo sapiens DKFZp434D177-like (DKFZp434D177-like), mRNA	XM_351358.1	284610	1p13.3	DKFZp434D177-like	4
208	LOC343141	LOC343505	1p13.3	343141	XM_291421.2	Homo sapiens similar to calcium-binding transporter (LOC343141), mRNA	774	56	2	58	0.98	1638	269	325	Homo sapiens similar to dJ1182A14.5.1 (novel gene (isoform 1)) (LOC343505), mRNA	XM_291607.3	343505	1p11.2	LOC343505	2
*******	*********	*******
26	BCYRN1	KIAA1210	2p16	618	NR_001568.1	Homo sapiens brain cytoplasmic RNA 1, Bc1 analog (mouse) (BCYRN1) on chromosome 2	200	36	1	36	1	6941	4559	4594	Homo sapiens KIAA1210 protein (KIAA1210), mRNA	XM_172801.2	57481	xq24	KIAA1210	null
8	BCYRN1	XGPY	2p16	618	NR_001568.1	Homo sapiens brain cytoplasmic RNA 1, Bc1 analog (mouse) (BCYRN1) on chromosome 2	200	35	1	35	1	67529	9830	9864	Homo sapiens Xg pseudogene (Y-linked) (XGPY) on chromosome Y	NR_001556.1	7500	Yq11.21	XGPY	--trans
367	RAB3B	XGPY	1p32-p31	5865	NM_002867.2	Homo sapiens RAB3B, member RAS oncogene family (RAB3B), mRNA	1565	119	1429	1547	1	67529	9747	9865	Homo sapiens Xg pseudogene (Y-linked) (XGPY) on chromosome Y	NR_001556.1	7500	Yq11.21	XGPY	--trans
320	DKFZp566H0824	XGPY	1p36.22	54744	NM_017535.1	Homo sapiens hypothetical protein DKFZp566H0824 (DKFZp566H0824), mRNA	4766	102	21	123	0.99	67529	9574	9676	Homo sapiens Xg pseudogene (Y-linked) (XGPY) on chromosome Y	NR_001556.1	7500	Yq11.21	XGPY	--trans
*******	*********	*******
100	UCN	RNF30	2p23-p21	7349	NM_003353.2	Homo sapiens urocortin (UCN), mRNA	615	43	573	615	1	1644	1589	1631	Homo sapiens ring finger protein 30 (RNF30), transcript variant 2, mRNA	NM_187841.1	57159	2p23.3	RNF30	6--cis
101	UCN	RNF30	2p23-p21	7349	NM_003353.2	Homo sapiens urocortin (UCN), mRNA	615	43	573	615	1	1770	1715	1757	Homo sapiens ring finger protein 30 (RNF30), transcript variant 1, mRNA	NM_032546.2	57159	2p23.3	RNF30	6--cis
32	RNF30	SNAPC1	2p23.3	57159	NM_032546.2	Homo sapiens ring finger protein 30 (RNF30), transcript variant 1, mRNA	1770	36	522	557	1	2594	2410	2445	Homo sapiens small nuclear RNA activating complex, polypeptide 1, 43kDa (SNAPC1), mRNA	NM_003082.2	6617	14q22	SNAPC1	5--trans
19	RNF30	FLJ21144	2p23.3	57159	NM_032546.2	Homo sapiens ring finger protein 30 (RNF30), transcript variant 1, mRNA	1770	35	522	556	1	2217	2158	2192	Homo sapiens hypothetical protein FLJ21144 (FLJ21144), mRNA	NM_022774.1	64789	1p34.2	FLJ21144	5--trans
*******	*********	*******
491	TCFL4	HUMGT198A	17q21.1	6945	NM_013383.2	Homo sapiens transcription factor-like 4 (TCFL4), transcript variant beta, mRNA	2418	329	1880	2208	0.99	1418	714	1043	Homo sapiens GT198, complete ORF (HUMGT198A), mRNA	NM_013290.3	29893	17q12-q21	HUMGT198A	4--cis
487	TCFL4	HUMGT198A	17q21.1	6945	NM_013383.2	Homo sapiens transcription factor-like 4 (TCFL4), transcript variant beta, mRNA	2418	319	1520	1838	1	1349	1011	1329	Homo sapiens GT198, complete ORF (HUMGT198A), mRNA	NM_016556.1	29893	17q12-q21	HUMGT198A	6--cis
492	MLX	HUMGT198A	17q21.1	6945	NM_170607.1	Homo sapiens transcription factor-like 4 (TCFL4), transcript variant gamma, mRNA	2580	329	2042	2370	0.99	1418	714	1043	Homo sapiens GT198, complete ORF (HUMGT198A), mRNA	NM_013290.3	29893	17q12-q21	HUMGT198A	5--cis
488	MLX	HUMGT198A	17q21.1	6945	NM_170607.1	Homo sapiens transcription factor-like 4 (TCFL4), transcript variant gamma, mRNA	2580	319	1682	2000	1	1349	1011	1329	Homo sapiens GT198, complete ORF (HUMGT198A), mRNA	NM_016556.1	29893	17q12-q21	HUMGT198A	6--cis
493	TCFL4	HUMGT198A	17q21.1	6945	NM_170608.1	Homo sapiens transcription factor-like 4 (TCFL4), transcript variant alpha, mRNA	2328	329	1790	2118	0.99	1418	714	1043	Homo sapiens GT198, complete ORF (HUMGT198A), mRNA	NM_013290.3	29893	17q12-q21	HUMGT198A	5--cis
489	TCFL4	HUMGT198A	17q21.1	6945	NM_170608.1	Homo sapiens transcription factor-like 4 (TCFL4), transcript variant alpha, mRNA	2328	319	1430	1748	1	1349	1011	1329	Homo sapiens GT198, complete ORF (HUMGT198A), mRNA	NM_016556.1	29893	17q12-q21	HUMGT198A	6--cis
*******	*********	*******
481	NPR2	SPAG8	9p21-p12	4882	NM_000907.1	Homo sapiens natriuretic peptide receptor B/guanylate cyclase B (atrionatriuretic peptide receptor B) (NPR2), mRNA	3482	308	3174	3482	0.99	2744	1913	2221	Homo sapiens sperm associated antigen 8 (SPAG8), transcript variant 1, mRNA	NM_012436.2	26206	9p13.3	SPAG8	6--cis
333	NPR2	SPAG8	9p21-p12	4882	NM_000907.1	Homo sapiens natriuretic peptide receptor B/guanylate cyclase B (atrionatriuretic peptide receptor B) (NPR2), mRNA	3482	110	3174	3283	1	2010	1378	1487	Homo sapiens sperm associated antigen 8 (SPAG8), transcript variant 2, mRNA	NM_172312.1	26206	9p13.3	SPAG8	5--cis
482	NPR2	SPAG8	9p21-p12	4882	NM_003995.2	Homo sapiens natriuretic peptide receptor B/guanylate cyclase B (atrionatriuretic peptide receptor B) (NPR2), mRNA	3411	308	3103	3411	0.99	2744	1913	2221	Homo sapiens sperm associated antigen 8 (SPAG8), transcript variant 1, mRNA	NM_012436.2	26206	9p13.3	SPAG8	5--cis
338	NPR2	SPAG8	9p21-p12	4882	NM_003995.2	Homo sapiens natriuretic peptide receptor B/guanylate cyclase B (atrionatriuretic peptide receptor B) (NPR2), mRNA	3411	110	3103	3212	1	2010	1378	1487	Homo sapiens sperm associated antigen 8 (SPAG8), transcript variant 2, mRNA	NM_172312.1	26206	9p13.3	SPAG8	4--cis
*******	*********	*******
459	PTE1	C20orf161	20q12-q13.1	10005	NM_183385.1	Homo sapiens peroxisomal acyl-CoA thioesterase (PTE1), transcript variant 2, mRNA	1023	236	788	1023	1	3173	1620	1855	Homo sapiens chromosome 20 open reading frame 161 (C20orf161), transcript variant 1, mRNA	NM_033421.2	90203	20q13.12	C20orf161	6--cis
460	PTE1	C20orf161	20q12-q13.1	10005	NM_005469.2	Homo sapiens peroxisomal acyl-CoA thioesterase (PTE1), transcript variant 1, mRNA	1157	236	922	1157	1	3173	1620	1855	Homo sapiens chromosome 20 open reading frame 161 (C20orf161), transcript variant 1, mRNA	NM_033421.2	90203	20q13.12	C20orf161	5--cis
461	C20orf161	PTE1	20q13.12	90203	NM_033421.2	Homo sapiens chromosome 20 open reading frame 161 (C20orf161), transcript variant 1, mRNA	3173	236	1620	1855	1	962	727	962	Homo sapiens peroxisomal acyl-CoA thioesterase (PTE1), transcript variant 3, mRNA	NM_183386.1	10005	20q12-q13.1	PTE1	5--cis
*******	*********	*******
323	TNXA	CYP21A2	6p21.3	7146	NR_001284.1	Homo sapiens tenascin XA pseudogene (TNXA) on chromosome 6	2023	105	1919	2023	1	2112	1821	1925	Homo sapiens cytochrome P450, family 21, subfamily A, polypeptide 2 (CYP21A2), mRNA	NM_000500.4	1589	6p21.3	CYP21A2	--trans
462	CYP21A2	TNXB	6p21.3	1589	NM_000500.4	Homo sapiens cytochrome P450, family 21, subfamily A, polypeptide 2 (CYP21A2), mRNA	2112	244	1682	1925	1	13268	12970	13213	Homo sapiens tenascin XB (TNXB), transcript variant XB, mRNA	NM_019105.4	7148	6p21.3	TNXB	5--cis
463	CYP21A2	TNXB	6p21.3	1589	NM_000500.4	Homo sapiens cytochrome P450, family 21, subfamily A, polypeptide 2 (CYP21A2), mRNA	2112	244	1682	1925	1	3129	2827	3070	Homo sapiens tenascin XB (TNXB), transcript variant XB-S, mRNA	NM_032470.2	7148	6p21.3	TNXB	5--cis
*******	*********	*******
559	MGC16703	FLJ39582	22q11.21	113691	NM_145042.2	Homo sapiens alpha tubulin-like (MGC16703), mRNA	1828	786	568	1357	0.99	1836	611	1400	Homo sapiens hypothetical protein FLJ39582 (FLJ39582), mRNA	NM_178315.2	353117	22q11.2	FLJ39582	4--cis
150	HSD17B1	MGC16703	17q11-q21	3292	NM_000413.1	Homo sapiens hydroxysteroid (17-beta) dehydrogenase 1 (HSD17B1), mRNA	2230	50	2	52	0.98	1828	1503	1553	Homo sapiens alpha tubulin-like (MGC16703), mRNA	NM_145042.2	113691	22q11.22	MGC16703	3--trans
126	HSD17B1	ZNF333	17q11-q21	3292	NM_000413.1	Homo sapiens hydroxysteroid (17-beta) dehydrogenase 1 (HSD17B1), mRNA	2230	47	3	49	1	4661	2668	2714	Homo sapiens zinc finger protein 333 (ZNF333), mRNA	NM_032433.1	84449	19p13	ZNF333	3--trans
*******	*********	*******
371	STK19	DOM3Z	6p21.3	8859	NM_004197.1	Homo sapiens serine/threonine kinase 19 (STK19), transcript variant 1, mRNA	1620	124	60	183	1	1590	1	124	Homo sapiens dom-3 homolog Z (C. elegans) (DOM3Z), transcript variant 2, mRNA	NM_005510.2	1797	6p21.3	DOM3Z	2--cis
372	STK19	DOM3Z	6p21.3	8859	NM_004197.1	Homo sapiens serine/threonine kinase 19 (STK19), transcript variant 1, mRNA	1620	124	60	183	1	1176	1	124	Homo sapiens dom-3 homolog Z (C. elegans) (DOM3Z), transcript variant 1, mRNA	NM_032419.1	1797	6p21.3	DOM3Z	2--cis
373	DOM3Z	STK19	6p21.3	1797	NM_005510.2	Homo sapiens dom-3 homolog Z (C. elegans) (DOM3Z), transcript variant 2, mRNA	1386	124	1	124	1	1632	60	183	Homo sapiens serine/threonine kinase 19 (STK19), transcript variant 2, mRNA	NM_032454.1	8859	6p21.3	STK19	2--cis
374	DOM3Z	STK19	6p21.3	1797	NM_032419.1	Homo sapiens dom-3 homolog Z (C. elegans) (DOM3Z), transcript variant 1, mRNA	1176	124	1	124	1	1632	60	183	Homo sapiens serine/threonine kinase 19 (STK19), transcript variant 2, mRNA	NM_032454.1	8859	6p21.3	STK19	2--cis
*******	*********	*******
443	HARS	WDR55	5q31.3	3035	NM_002109.3	Homo sapiens histidyl-tRNA synthetase (HARS), mRNA	1981	214	1750	1963	1	2984	2753	2966	Homo sapiens hypothetical protein FLJ20195 (FLJ20195), mRNA	NM_017706.2	54853	5q31.3	WDR55	6--trans
525	WDR55	MGC34750	5q31.3	54853	NM_017706.2	Homo sapiens hypothetical protein FLJ20195 (FLJ20195), mRNA	2984	465	1293	1758	0.99	1681	184	649	Homo sapiens dead end protein (MGC34750), mRNA	NM_194249.1	373863	5q31.3	MGC34750	5--cis
*******	*********	*******
*******	*********	*******
115	ATP2A1	FRA	16p12.1	487	NM_004320.2	Homo sapiens ATPase, Ca++ transporting, cardiac muscle, fast twitch 1 (ATP2A1), transcript variant b, mRNA	3421	46	3376	3421	1	2309	2234	2279	Homo sapiens Fos-related antigen (FRA), mRNA	NM_024816.1	79874	16p12.1	FRA	6--cis
114	FRA	ATP2A1	16p12.1	79874	NM_024816.1	Homo sapiens Fos-related antigen (FRA), mRNA	2309	45	2234	2278	1	3379	3335	3379	Homo sapiens ATPase, Ca++ transporting, cardiac muscle, fast twitch 1 (ATP2A1), transcript variant a, mRNA	NM_173201.1	487	16p12.1	ATP2A1	6--cis
*******	*********	*******
475	PKMYT1	FLJ30002	16p13.3	9088	NM_004203.3	Homo sapiens membrane-associated tyrosine- and threonine-specific cdc2-inhibitory kinase (PKMYT1), transcript variant 1, mRNA	2121	277	1827	2103	1	2459	1755	2031	Homo sapiens hypothetical protein FLJ30002 (FLJ30002), mRNA	NM_152341.2	124222	16p13.3	FLJ30002	5--cis
476	FLJ30002	PKMYT1	16p13.3	124222	NM_152341.2	Homo sapiens hypothetical protein FLJ30002 (FLJ30002), mRNA	2459	279	1753	2031	1	2159	1865	2143	Homo sapiens membrane-associated tyrosine- and threonine-specific cdc2-inhibitory kinase (PKMYT1), transcript variant 2, mRNA	NM_182687.1	9088	16p13.3	PKMYT1	5--cis
*******	*********	*******
407	TTTY2	TTTY13	yp11.2	60439	NR_001536.1	Homo sapiens testis-specific transcript, Y-linked 2 (TTTY2) on chromosome Y	3177	159	2053	2211	1	659	-241	-83	Homo sapiens testis-specific transcript, Y-linked 13 (TTTY13) on chromosome Y	NR_001537.1	83868	yq11.223	TTTY13	--trans
408	TTTY1	TTTY2	yp11.2	50858	NR_001538.1	Homo sapiens testis-specific transcript, Y-linked 1 (TTTY1) on chromosome Y	920	159	720	878	1	3177	2053	2211	Homo sapiens testis-specific transcript, Y-linked 2 (TTTY2) on chromosome Y	NR_001536.1	60439	yp11.2	TTTY2	--cis
*******	*********	*******
485	FLJ21777	LOC51061	16p13.13	84169	NM_032209.1	Homo sapiens hypothetical protein FLJ21777 (FLJ21777), mRNA	2618	314	568	883	0.99	3047	1	316	Homo sapiens hypothetical protein LOC51061 (LOC51061), mRNA	NM_015914.2	51061	16p13.13	LOC51061	4--cis
245	LOC51061	SNN	16p13.13	51061	NM_015914.2	Homo sapiens hypothetical protein LOC51061 (LOC51061), mRNA	3047	66	2982	3047	1	3291	3193	3258	Homo sapiens stannin (SNN), mRNA	NM_003498.3	8303	16p13	SNN	6--cis
*******	*********	*******
546	ANAPC1	LOC375218	2q12.1	64682	NM_022662.1	Homo sapiens anaphase-promoting complex 1 (meiotic checkpoint regulator) (ANAPC1), mRNA	6282	640	2555	3204	0.98	649	1	649	Homo sapiens LOC375218 (LOC375218), mRNA	XM_353284.1	375218	2p11.2	LOC375218	4
533	LOC375218	LOC376908	2p11.2	375218	XM_353284.1	Homo sapiens LOC375218 (LOC375218), mRNA	649	530	1	533	0.99	2442	408	941	Homo sapiens similar to anaphase-promoting complex 1 (meiotic checkpoint regulator) (LOC376908), mRNA	XM_352454.1	376908	2p11.2	LOC376908	4
*******	*********	*******
188	LNIR	LOC375398	1q22-q23.2	81607	NM_030916.1	Homo sapiens Ig superfamily receptor LNIR (LNIR), mRNA	2744	54	2646	2700	0.98	991	839	893	Homo sapiens similar to PDZ domain containing ring finger 1; ligand of numb-protein X 2 (LOC375398), mRNA	XM_351582.1	375398	4q12	LOC375398	5
193	LOC375398	PPIL2	4q12	375398	XM_351582.1	Homo sapiens similar to PDZ domain containing ring finger 1; ligand of numb-protein X 2 (LOC375398), mRNA	991	54	835	889	0.98	2609	2096	2150	Homo sapiens peptidylprolyl isomerase (cyclophilin)-like 2 (PPIL2), transcript variant 1, mRNA	NM_014337.2	23759	22q11.21	PPIL2	5
*******	*********	*******
425	C21orf85	MCM3AP	21q22.3	114039	NM_153753.1	Homo sapiens chromosome 21 open reading frame 85 (C21orf85), mRNA	2283	184	116	299	1	6113	5462	5645	Homo sapiens MCM3 minichromosome maintenance deficient 3 (S. cerevisiae) associated protein (MCM3AP), mRNA	NM_003906.3	8888	21q22.3	MCM3AP	2--cis
433	MCM3AP	MCM3APAS	21q22.3	8888	NM_003906.3	Homo sapiens MCM3 minichromosome maintenance deficient 3 (S. cerevisiae) associated protein (MCM3AP), mRNA	6113	194	5462	5655	1	2543	230	423	Homo sapiens MCM3 minichromosome maintenance deficient 3 (S. cerevisiae) associated protein, antisense (MCM3APAS), mRNA	NM_018118.1	114044	21q22.3	MCM3APAS	2--cis
*******	*********	*******
248	WFDC10B	WFDC13	20q13.12	280664	NM_172131.2	Homo sapiens WAP four-disulfide core domain 10B (WFDC10B), transcript variant 2, mRNA	477	69	100	168	1	1372	249	317	Homo sapiens WAP four-disulfide core domain 13 (WFDC13), mRNA	NM_172005.1	164237	20q13.12	WFDC13	4--cis
249	WFDC13	WFDC10B	20q13.12	164237	NM_172005.1	Homo sapiens WAP four-disulfide core domain 13 (WFDC13), mRNA	1372	69	249	317	1	632	100	168	Homo sapiens WAP four-disulfide core domain 10B (WFDC10B), transcript variant 1, mRNA	NM_172006.2	280664	20q13.12	WFDC10B	2--cis
*******	*********	*******
209	STAU	NALP12	20q13.1	6780	NM_004602.1	Homo sapiens staufen, RNA binding protein (Drosophila) (STAU), transcript variant T4, mRNA	3349	57	275	332	0.98	3827	3734	3791	Homo sapiens NACHT, LRR and PYD containing protein 12 (NALP12), mRNA	NM_144687.1	91662	19q13.42	NALP12	3--trans
146	P53AIP1	STAU	11q24	63970	NM_022112.1	Homo sapiens p53-regulated apoptosis-inducing protein 1 (P53AIP1), mRNA	2659	50	2426	2475	1	3349	275	324	Homo sapiens staufen, RNA binding protein (Drosophila) (STAU), transcript variant T4, mRNA	NM_004602.1	6780	20q13.1	STAU	3--trans
*******	*********	*******
563	PHYHIPL	LOC374332	10q11	84457	NM_032439.1	Homo sapiens KIAA1796 protein (KIAA1796), mRNA	3113	1149	1948	3104	0.99	4739	-1192	-37	Homo sapiens similar to KIAA0592 protein (LOC374332), mRNA	XM_051956.9	374332	10q11.23	LOC374332	3
*******	*********	*******
542	MRPS18C	TPCN2	4q21.23	51023	NM_016067.1	Homo sapiens mitochondrial ribosomal protein S18C (MRPS18C), nuclear gene encoding mitochondrial protein, mRNA	1014	603	411	1014	0.99	2939	-802	-199	Homo sapiens two pore segment channel 2 (TPCN2), mRNA	NM_139075.1	219931	11q13.1-q13.2	TPCN2	2--trans
543	FLJ13614	MRPS18C	4q21.21-q21.23	84142	NM_139076.1	Homo sapiens hypothetical protein FLJ13614 (FLJ13614), mRNA	2719	603	1941	2544	0.99	1014	411	1014	Homo sapiens mitochondrial ribosomal protein S18C (MRPS18C), nuclear gene encoding mitochondrial protein, mRNA	NM_016067.1	51023	4q21.3	MRPS18C	5--cis
*******	*********	*******
110	MTND2	BCR	no	4536	NM_173709.1	Homo sapiens NADH dehydrogenase 2 (MTND2), mRNA	1044	44	979	1022	1	4739	1	44	Homo sapiens breakpoint cluster region (BCR), transcript variant 1, mRNA	NM_004327.2	613	22q11.23	BCR	2
111	BCR	MTND1	22q11.23	613	NM_004327.2	Homo sapiens breakpoint cluster region (BCR), transcript variant 1, mRNA	4739	44	1	44	1	959	-96	-53	Homo sapiens NADH dehydrogenase 1 (MTND1), mRNA	NM_173708.1	4535	no	MTND1	1
*******	*********	*******
78	AGPAT1	PPT2	6p21.3	10554	NM_006411.2	Homo sapiens 1-acylglycerol-3-phosphate O-acyltransferase 1 (lysophosphatidic acid acyltransferase, alpha) (AGPAT1), transcript variant 1, mRNA	2242	40	2165	2204	1	2875	2836	2875	Homo sapiens palmitoyl-protein thioesterase 2 (PPT2), transcript variant 3, mRNA	NM_138934.1	9374	6p21.3	PPT2	6--cis
79	PPT2	AGPAT1	6p21.3	9374	NM_138934.1	Homo sapiens palmitoyl-protein thioesterase 2 (PPT2), transcript variant 3, mRNA	2875	40	2836	2875	1	2023	1921	1960	Homo sapiens 1-acylglycerol-3-phosphate O-acyltransferase 1 (lysophosphatidic acid acyltransferase, alpha) (AGPAT1), transcript variant 2, mRNA	NM_032741.3	10554	6p21.3	AGPAT1	6--cis
*******	*********	*******
236	AP2A1	FLJ22688	19q13.33	160	NM_014203.2	Homo sapiens adaptor-related protein complex 2, alpha 1 subunit (AP2A1), transcript variant 1, mRNA	3499	64	3279	3342	1	1643	1558	1621	Homo sapiens hypothetical protein FLJ22688 (FLJ22688), mRNA	NM_025129.3	80199	19q13.33	FLJ22688	6--cis
244	FLJ22688	AP2A1	19q13.33	80199	NM_025129.3	Homo sapiens hypothetical protein FLJ22688 (FLJ22688), mRNA	1643	65	1557	1621	1	3433	3213	3277	Homo sapiens adaptor-related protein complex 2, alpha 1 subunit (AP2A1), transcript variant 2, mRNA	NM_130787.2	160	19q13.33	AP2A1	6--cis
*******	*********	*******
355	AFAP	MGC10820	4p16	60312	NM_021638.2	Homo sapiens actin filament associated protein (AFAP), mRNA	7280	115	1530	1645	0.99	959	-211	-96	Homo sapiens hypothetical protein MGC10820 (MGC10820), mRNA	NM_032648.1	84734	1p34.3	MGC10820	2--trans
356	MGC10981	AFAP	4p16.1	84740	NM_032654.1	Homo sapiens hypothetical protein MGC10981 (MGC10981), mRNA	1685	115	1504	1619	0.99	7280	1530	1645	Homo sapiens actin filament associated protein (AFAP), mRNA	NM_021638.2	60312	4p16	AFAP	5
*******	*********	*******
242	GCC2	MGC10701	2q12.3	9648	NM_014635.3	Homo sapiens GRIP coiled-coil protein GCC185 (GCC185), transcript variant 2, mRNA	6833	65	4992	5056	1	559	452	516	Homo sapiens hypothetical protein MGC10701 (MGC10701), mRNA	NM_032658.2	84744	2q12.3	MGC10701	5--cis
243	MGC10701	GCC2	2q12.3	84744	NM_032658.2	Homo sapiens hypothetical protein MGC10701 (MGC10701), mRNA	559	65	452	516	1	6918	5077	5141	Homo sapiens GRIP coiled-coil protein GCC185 (GCC185), transcript variant 1, mRNA	NM_181453.2	9648	2q12.3	GCC2	5--cis
*******	*********	*******

## Sheet: hNAT pairs in fig1
hNAT ID	sense gene symbol	sense locus	sense Gene id	sense acc	sense gene definition	sense length	pair length	pair start	pair end	Identity	anti seq length	anti pair start	anti pair end	anti gene definition	anti acc	anti Gene id	anti locus	anti gene symbol	TYPE
20	NEDF	2p24.3-p24.1	51652	NM_016079.1	Homo sapiens neuroendocrine differentiation factor (NEDF), mRNA	3064	35	1916	1950	1	1364	1322	1356	Homo sapiens killer cell lectin-like receptor subfamily D, member 1 (KLRD1), transcript variant 1, mRNA	NM_002262.2	3824	12p13	KLRD1	6--trans
21	NEDF	2p24.3-p24.1	51652	NM_016079.1	Homo sapiens neuroendocrine differentiation factor (NEDF), mRNA	3064	35	1916	1950	1	2788	2019	2053	Homo sapiens similar to solute carrier family 25 , member 16 (LOC203427), mRNA	NM_145305.1	203427	xq24	LOC203427	6--trans
25	KIAA1393	14q23.1	57570	XM_050793.4	Homo sapiens KIAA1393 protein (KIAA1393), mRNA	5272	35	3072	3106	1	2273	2239	2273	Homo sapiens hypothetical protein FLJ14346 (FLJ14346), mRNA	NM_025029.1	80097	2q21.2	FLJ14346	6
36	KIAA1393	14q23.1	57570	XM_050793.4	Homo sapiens KIAA1393 protein (KIAA1393), mRNA	5272	36	3072	3107	1	30293	27190	27225	Homo sapiens aldehyde oxidase 2 (AOX2) on chromosome 2	NR_001557.1	344454	2q33.1	AOX2	null
37	KIAA1393	14q23.1	57570	XM_050793.4	Homo sapiens KIAA1393 protein (KIAA1393), mRNA	5272	36	3071	3106	1	2101	244	279	Homo sapiens hypothetical protein FLJ11710 (FLJ11710), mRNA	NM_024846.1	79904	17q23.2	FLJ11710	3
45	FLJ20084	19q13.32	54814	NM_017659.1	Homo sapiens hypothetical protein FLJ20084 (FLJ20084), mRNA	1574	37	1455	1491	1	2970	1175	1211	Homo sapiens hypothetical protein FLJ37543 (FLJ37543), mRNA	NM_173667.1	285668	5q12.1-q12.2	FLJ37543	6--trans
47	KLRD1	12p13	3824	NM_002262.2	Homo sapiens killer cell lectin-like receptor subfamily D, member 1 (KLRD1), transcript variant 1, mRNA	1364	38	1327	1364	1	4880	4280	4317	Homo sapiens Hermansky-Pudlak syndrome 5 (HPS5), transcript variant 1, mRNA	NM_181507.1	11234	11p14	HPS5	6--trans
48	KLRD1	12p13	3824	NM_002262.2	Homo sapiens killer cell lectin-like receptor subfamily D, member 1 (KLRD1), transcript variant 1, mRNA	1364	38	1327	1364	1	10987	10798	10835	Homo sapiens breast cancer 2, early onset (BRCA2), mRNA	NM_000059.1	675	13q12.3	BRCA2	6--trans
49	KLRD1	12p13	3824	NM_002262.2	Homo sapiens killer cell lectin-like receptor subfamily D, member 1 (KLRD1), transcript variant 1, mRNA	1364	38	1327	1364	1	4536	3936	3973	Homo sapiens Hermansky-Pudlak syndrome 5 (HPS5), transcript variant 3, mRNA	NM_181508.1	11234	11p14	HPS5	6--trans
50	KLRD1	12p13	3824	NM_002262.2	Homo sapiens killer cell lectin-like receptor subfamily D, member 1 (KLRD1), transcript variant 1, mRNA	1364	38	1320	1357	1	2273	1744	1781	Homo sapiens hypothetical protein FLJ14346 (FLJ14346), mRNA	NM_025029.1	80097	2q21.2	FLJ14346	6--trans
51	KLRD1	12p13	3824	NM_002262.2	Homo sapiens killer cell lectin-like receptor subfamily D, member 1 (KLRD1), transcript variant 1, mRNA	1364	38	1327	1364	1	4723	4123	4160	Homo sapiens Hermansky-Pudlak syndrome 5 (HPS5), transcript variant 2, mRNA	NM_007216.3	11234	11p14	HPS5	6--trans
54	KLRD1	12p13	3824	NM_007334.1	Homo sapiens killer cell lectin-like receptor subfamily D, member 1 (KLRD1), transcript variant 2, mRNA	1271	38	1227	1264	1	2273	1744	1781	Homo sapiens hypothetical protein FLJ14346 (FLJ14346), mRNA	NM_025029.1	80097	2q21.2	FLJ14346	6--trans
55	KLRD1	12p13	3824	NM_007334.1	Homo sapiens killer cell lectin-like receptor subfamily D, member 1 (KLRD1), transcript variant 2, mRNA	1271	38	1234	1271	1	4536	3936	3973	Homo sapiens Hermansky-Pudlak syndrome 5 (HPS5), transcript variant 3, mRNA	NM_181508.1	11234	11p14	HPS5	6--trans
56	KLRD1	12p13	3824	NM_007334.1	Homo sapiens killer cell lectin-like receptor subfamily D, member 1 (KLRD1), transcript variant 2, mRNA	1271	38	1234	1271	1	10987	10798	10835	Homo sapiens breast cancer 2, early onset (BRCA2), mRNA	NM_000059.1	675	13q12.3	BRCA2	6--trans
57	KLRD1	12p13	3824	NM_007334.1	Homo sapiens killer cell lectin-like receptor subfamily D, member 1 (KLRD1), transcript variant 2, mRNA	1271	38	1234	1271	1	4880	4280	4317	Homo sapiens Hermansky-Pudlak syndrome 5 (HPS5), transcript variant 1, mRNA	NM_181507.1	11234	11p14	HPS5	6--trans
58	KLRD1	12p13	3824	NM_007334.1	Homo sapiens killer cell lectin-like receptor subfamily D, member 1 (KLRD1), transcript variant 2, mRNA	1271	38	1234	1271	1	4723	4123	4160	Homo sapiens Hermansky-Pudlak syndrome 5 (HPS5), transcript variant 2, mRNA	NM_007216.3	11234	11p14	HPS5	6--trans
67	FLJ20084	19q13.32	54814	NM_017659.1	Homo sapiens hypothetical protein FLJ20084 (FLJ20084), mRNA	1574	38	1455	1492	1	2135	1440	1477	Homo sapiens transmembrane protease, serine 3 (TMPRSS3), transcript variant C, mRNA	NM_032404.1	64699	21q22.3	TMPRSS3	6--trans
68	FLJ20084	19q13.32	54814	NM_017659.1	Homo sapiens hypothetical protein FLJ20084 (FLJ20084), mRNA	1574	38	1455	1492	1	2554	1859	1896	Homo sapiens transmembrane protease, serine 3 (TMPRSS3), transcript variant B, mRNA	NM_032401.1	64699	21q22.3	TMPRSS3	6--trans
69	FLJ20084	19q13.32	54814	NM_017659.1	Homo sapiens hypothetical protein FLJ20084 (FLJ20084), mRNA	1574	38	1455	1492	1	2468	1773	1810	Homo sapiens transmembrane protease, serine 3 (TMPRSS3), transcript variant A, mRNA	NM_024022.1	64699	21q22.3	TMPRSS3	6--trans
92	FLJ20084	19q13.32	54814	NM_017659.1	Homo sapiens hypothetical protein FLJ20084 (FLJ20084), mRNA	1574	41	1455	1495	1	30293	10777	10817	Homo sapiens aldehyde oxidase 2 (AOX2) on chromosome 2	NR_001557.1	344454	2q33.1	AOX2	--trans
93	FLJ20084	19q13.32	54814	NM_017659.1	Homo sapiens hypothetical protein FLJ20084 (FLJ20084), mRNA	1574	41	1455	1495	1	5273	4108	4148	Homo sapiens E2F transcription factor 2 (E2F2), mRNA	NM_004091.2	1870	1p36	E2F2	6--trans
98	FLJ20084	19q13.32	54814	NM_017659.1	Homo sapiens hypothetical protein FLJ20084 (FLJ20084), mRNA	1574	42	1454	1495	1	3381	2704	2745	Homo sapiens cytochrome P450, family 51, subfamily A, polypeptide 1 (CYP51A1), mRNA	NM_000786.2	1595	7q21.2-q21.3	CYP51A1	6--trans
130	POFUT1	20q11	23509	NM_172236.1	Homo sapiens protein O-fucosyltransferase 1 (POFUT1), transcript variant 2, mRNA	1524	48	1064	1111	1	1927	1578	1625	Homo sapiens kallikrein 7 (chymotryptic, stratum corneum) (KLK7), transcript variant 2, mRNA	NM_139277.1	5650	19q13.41	KLK7	6--trans
131	POFUT1	20q11	23509	NM_172236.1	Homo sapiens protein O-fucosyltransferase 1 (POFUT1), transcript variant 2, mRNA	1524	48	1064	1111	1	1927	1578	1625	Homo sapiens kallikrein 7 (chymotryptic, stratum corneum) (KLK7), transcript variant 1, mRNA	NM_005046.2	5650	19q13.41	KLK7	6--trans
138	POFUT1	20q11	23509	NM_172236.1	Homo sapiens protein O-fucosyltransferase 1 (POFUT1), transcript variant 2, mRNA	1524	49	1064	1112	1	1845	1142	1190	Homo sapiens hypothetical protein FLJ20045 (FLJ20045), mRNA	NM_017638.1	54797	1p35.2	FLJ20045	6--trans
179	POFUT1	20q11	23509	NM_172236.1	Homo sapiens protein O-fucosyltransferase 1 (POFUT1), transcript variant 2, mRNA	1524	53	1064	1117	0.98	805	598	651	Homo sapiens LOC375253 (LOC375253), mRNA	XM_353289.1	375253	2q12.1	LOC375253	6
180	LOC375253	2q12.1	375253	XM_353289.1	Homo sapiens LOC375253 (LOC375253), mRNA	805	53	603	655	1	2964	2681	2733	Homo sapiens cAMP responsive element binding protein 1 (CREB1), transcript variant A, mRNA	NM_004379.2	1385	2q34	CREB1	6
181	LOC375253	2q12.1	375253	XM_353289.1	Homo sapiens LOC375253 (LOC375253), mRNA	805	53	603	655	1	3006	2723	2775	Homo sapiens cAMP responsive element binding protein 1 (CREB1), transcript variant B, mRNA	NM_134442.2	1385	2q34	CREB1	6
211	LOC375253	2q12.1	375253	XM_353289.1	Homo sapiens LOC375253 (LOC375253), mRNA	805	57	598	655	0.98	1647	1078	1135	Homo sapiens origin recognition complex, subunit 6 homolog-like (yeast) (ORC6L), mRNA	NM_014321.2	23594	16q12	ORC6L	6
215	LOC375253	2q12.1	375253	XM_353289.1	Homo sapiens LOC375253 (LOC375253), mRNA	805	58	598	656	0.98	2156	1607	1665	Homo sapiens hypothetical protein BC001573 (LOC134147), mRNA	NM_138809.2	134147	5p15.31	LOC134147	6
222	LOC375253	2q12.1	375253	XM_353289.1	Homo sapiens LOC375253 (LOC375253), mRNA	805	60	598	657	1	1237	508	567	Homo sapiens chemokine (C-C motif) ligand 5 (CCL5), mRNA	NM_002985.2	6352	17q11.2-q12	CCL5	6
315	SLC13A1	7q31-q32	6561	NM_022444.3	Homo sapiens solute carrier family 13 (sodium/sulfate symporters), member 1 (SLC13A1), mRNA	3811	101	3248	3350	0.98	2341	2239	2341	Homo sapiens hypothetical protein FLJ31434 (FLJ31434), mRNA	NM_152496.1	149175	1p34.2	FLJ31434	6--trans
316	SLC13A1	7q31-q32	6561	NM_022444.3	Homo sapiens solute carrier family 13 (sodium/sulfate symporters), member 1 (SLC13A1), mRNA	3811	101	3248	3350	0.98	1237	679	781	Homo sapiens chemokine (C-C motif) ligand 5 (CCL5), mRNA	NM_002985.2	6352	17q11.2-q12	CCL5	6--trans
318	SLC13A1	7q31-q32	6561	NM_022444.3	Homo sapiens solute carrier family 13 (sodium/sulfate symporters), member 1 (SLC13A1), mRNA	3811	102	3248	3350	0.99	2092	1990	2092	Homo sapiens hypothetical protein FLJ13621 (FLJ13621), mRNA	NM_025009.1	80076	4q12	FLJ13621	5--trans
319	SLC13A1	7q31-q32	6561	NM_022444.3	Homo sapiens solute carrier family 13 (sodium/sulfate symporters), member 1 (SLC13A1), mRNA	3811	102	3248	3350	0.99	2725	2623	2725	Homo sapiens hypothetical protein LOC134218 (LOC134218), mRNA	NM_194283.1	134218	5p13.3	LOC134218	6--trans
370	ING2	Xq12	27160	NM_058171.1	Homo sapiens inhibitor of growth family, member 2 (ING2), mRNA	772	122	487	610	0.98	30293	14739	14862	Homo sapiens aldehyde oxidase 2 (AOX2) on chromosome 2	NR_001557.1	344454	2q33.1	AOX2	--trans
420	RGSL2	1q25.2	84227	NM_032267.1	Homo sapiens regulator of G-protein signalling like 2 (RGSL2), mRNA	2011	181	1804	1986	0.98	30293	14582	14764	Homo sapiens aldehyde oxidase 2 (AOX2) on chromosome 2	NR_001557.1	344454	2q33.1	AOX2	--trans
421	RGSL2	1q25.2	84227	NM_032267.1	Homo sapiens regulator of G-protein signalling like 2 (RGSL2), mRNA	2011	181	1804	1986	0.98	3514	2113	2295	Homo sapiens O-acyltransferase (membrane bound) domain containing 1 (OACT1), mRNA	XM_351649.1	154141	6p22.3	OACT1	6
473	AOX2	2q33.1	344454	NR_001557.1	Homo sapiens aldehyde oxidase 2 (AOX2) on chromosome 2	30293	273	14582	14855	0.99	2725	2452	2725	Homo sapiens hypothetical protein LOC134218 (LOC134218), mRNA	NM_194283.1	134218	5p13.3	LOC134218	--trans
474	LOC134218	5p13.3	134218	NM_194283.1	Homo sapiens hypothetical protein LOC134218 (LOC134218), mRNA	2725	274	2452	2725	1	3514	2113	2386	Homo sapiens O-acyltransferase (membrane bound) domain containing 1 (OACT1), mRNA	XM_351649.1	154141	6p22.3	OACT1	6
