# Supplementary material for: In silico discovery of human natural antisense transcripts
Source: BMC Bioinformatics. 2006 Jan 13;7:18. doi: 10.1186/1471-2105-7-18 (PMC1369008; doi:10.1186/1471-2105-7-18)
Supplement: Additional File 5 — Table4_Statistic analysis of microarray data of skeletal muscle. [file 1471-2105-7-18-S5.xls]

## Sheet: total
hNAT ID	Sense gene code	Sense Acc	Anti Acc	Anti gene code	R_bar	Sd	t	TINV(0.05, s-1)	Significant?	TINV(0.05/n,s-1)	Significant?	Pair Length	Identity	RNA overLap type
245	LOC51061	NM_015914	NM_003498	SNN	1.56874	0.504248	2.76279	2.57058	1	6.98492	0	66	1	6--cis
289	DEDD	NM_032998	NM_005600	NIT1	0.766745	0.142	4.02361	2.57058	1	6.98492	0	87	1	6--cis
88	FLJ36525	NM_182774	NM_030918	SNX27	1.70097	0.33055	5.19446	2.57058	1	6.98492	0	41	1	6--trans
376	DNM1L	NM_012062	NM_015936	CGI-04	0.684028	0.122569	6.3146	2.57058	1	6.98492	0	127	0.98	6--cis
207	DNASE1L1	NM_006730	NM_004523	KIF11	0.725391	0.215879	3.11587	2.57058	1	6.98492	0	56	0.98	3--trans
550	SARM1	NM_015077	NM_080669	MGC9564	1.50995	0.0956255	13.0627	2.57058	1	6.98492	1	678	0.99	5--cis
52	AASS	NM_005763	NM_022787.2	NMNAT1	1.25813	0.150454	4.20259	2.57058	1	6.98492	0	38	1	6--trans
352	TIMM9	NM_012460	NM_014749	KIAA0586	0.52129	0.189622	6.18385	2.57058	1	6.98492	0	113	1	1--cis
149	SLC39A1	NM_014437	XM_290852	KIAA0876	0.706645	0.186201	3.85911	2.57058	1	6.98492	0	50	0.98	3
540	ZFP276	NM_152287	NM_000135	FANCA	1.57108	0.495268	2.82444	2.57058	1	6.98492	0	594	0.99	5--cis
144	IFNGR2	NM_005534	NM_138278	BNIP-S	0.617704	0.159542	5.86948	2.57058	1	6.98492	0	50	0.98	3--trans
396	RPN2	NM_002951	NM_152503	C20orf132	0.584237	0.246227	4.13606	2.57058	1	6.98492	0	150	1	4--cis
500	PDIP38	NM_015584	NM_021137	TNFAIP1	0.706273	0.192209	3.74324	2.57058	1	6.98492	0	374	1	6--cis
240	FLJ10439	NM_018093	NM_144498	OSBPL2	0.647293	0.172462	5.00952	2.57058	1	6.98492	0	64	0.98	3--trans
501	SUMF2	NM_015411	NM_006213	PHKG1	0.761725	0.171368	3.40584	2.57058	1	6.98492	0	380	0.99	6--cis
530	RPL10	NM_006013	NM_006730	DNASE1L1	1.42224	0.387943	2.66604	2.57058	1	6.98492	0	512	0.99	6--cis
315	SLC13A1	NM_022444	NM_152496	FLJ31434	0.838541	0.473496	0.83526	2.57058	0	6.98492	0	101	0.98	6--trans
53	AASS	NM_005763	NM_024620	FLJ12586	1.07411	0.337279	0.538226	2.57058	0	6.98492	0	38	1	6--trans
565	LOC158427	NM_139246	NM_003275	TMOD1	1.06699	0.121951	1.34556	2.57058	0	6.98492	0	1154	0.99	6--cis
452	MYH11	NM_022844	NM_017668	NDE1	0.892739	0.142532	1.84334	2.57058	0	6.98492	0	221	0.99	4--cis
14	EEG1	NM_017611	NM_147190	LOC91012	0.99456	0.229909	0.0579639	2.57058	0	6.98492	0	35	1	1--trans
377	FDPS	NM_002004	NM_173639	FLJ35976	0.875567	0.320152	0.952038	2.57058	0	6.98492	0	128	1	4--cis
316	SLC13A1	NM_022444	NM_002985.2	CCL5	1.00418	0.693423	0.0147493	2.57058	0	6.98492	0	101	0.98	6--trans
391	COPA	NM_004371	NM_015331	NCSTN	0.902291	0.158722	1.5079	2.57058	0	6.98492	0	143	1	2--cis
402	EVC	NM_014556	NM_001313	CRMP1	1.23259	0.275596	2.0673	2.57058	0	6.98492	0	154	1	5--cis
380	LRIG1	NM_015541	NM_173471	LOC115286	1.50712	0.759395	1.63577	2.57058	0	6.98492	0	130	1	6--cis
294	POLR2B	NM_000938	NM_001553	IGFBP7	1.07605	0.443369	0.420182	2.57058	0	6.98492	0	91	1	6--cis
520	FLJ14642	NM_032818	NM_174923	MGC31967	1.09918	0.179814	1.3511	2.57058	0	6.98492	0	443	1	5--cis
522	VRK2	NM_006296	NM_018062	FANCL	1.60614	1.0207	1.45462	2.57058	0	6.98492	0	457	1	4--cis
35	FLJ20718	NM_017939	NM_018097	FLJ10460	0.786852	0.285391	1.82943	2.57058	0	6.98492	0	36	1	6--trans
118	CCNE2	NM_057749	NM_017864	FLJ20530	1.77738	1.30895	1.45474	2.57058	0	6.98492	0	46	1	6--cis
363	MGC8902	NM_173638	XM_290895	LOC376745	2.07185	1.82971	1.43492	2.57058	0	6.98492	0	118	0.99	5
24	FLJ20276	NM_017738	NM_014964	EPN2	0.892	0.261498	1.01165	2.57058	0	6.98492	0	35	1	2--trans
472	NR1D1	NM_021724	NM_003250	THRA	1.11202	0.646873	0.424168	2.57058	0	6.98492	0	269	1	4--cis
419	C10orf7	NM_006023	NM_014142	NUDT5	0.878325	0.257661	1.15672	2.57058	0	6.98492	0	179	1	1--cis
72	IRF3	NM_001571	NM_138639	BCL2L12	0.991585	0.246376	0.0836623	2.57058	0	6.98492	0	39	1	1--cis
353	MGC5242	NM_024033	NM_018295	FLJ11000	1.25711	0.665952	0.945708	2.57058	0	6.98492	0	114	1	6--cis
481	NPR2	NM_000907	NM_012436	SPAG8	1.12244	0.173871	1.72495	2.57058	0	6.98492	0	308	0.99	6--cis
531	HYPC	NM_012272	NM_175736	WBP3	0.94029	0.274003	0.533788	2.57058	0	6.98492	0	527	0.99	5--cis
128	ABHD1	NM_032604	NM_013388	PREB	1.93924	0.941061	2.44474	2.57058	0	6.98492	0	48	1	6--cis
401	B3GAT2	NM_080742	NM_021940	SMAP1	0.906603	0.167841	1.36305	2.57058	0	6.98492	0	153	1	5--cis
261	ATF5	NM_012068	NM_153719	NUP62	1.22799	0.306288	1.82328	2.57058	0	6.98492	0	77	1	1--cis
344	P2RXL1	NM_005446	NM_004173	SLC7A4	1.05205	0.216064	0.590041	2.57058	0	6.98492	0	112	1	6--cis
361	NOL3	NM_003946	NM_178516	LOC283849	0.925193	0.358084	0.511722	2.57058	0	6.98492	0	118	1	6--cis
447	DHFR	NM_000791	NM_002439	MSH3	0.851448	0.507132	0.71752	2.57058	0	6.98492	0	218	0.99	2--cis
547	IL18BP	NM_005699	NM_006185	NUMA1	1.9091	1.46119	1.52398	2.57058	0	6.98492	0	666	0.99	5--cis
373	DOM3Z	NM_005510	NM_032454	STK19	1.1055	0.488076	0.529491	2.57058	0	6.98492	0	124	1	2--cis
508	FLJ12517	NM_023007	NM_053052	IMAGE3451454	1.53927	0.791423	1.66906	2.57058	0	6.98492	0	400	0.99	4--cis
30	ACINUS	NM_014977	NM_017924	C14orf119	1.24917	0.348594	1.75084	2.57058	0	6.98492	0	36	1	1--cis
448	HSPC111	NM_016391	NM_138820	MGC2198	1.26998	0.510975	1.29423	2.57058	0	6.98492	0	218	1	2--cis
33	NUBP2	NM_012225	NM_006424	SLC34A2	0.970161	0.394986	0.185046	2.57058	0	6.98492	0	36	1	2--trans
399	POLR3K	NM_016310	NM_024571	C16orf33	0.868136	0.395902	0.815858	2.57058	0	6.98492	0	152	1	2--cis
331	CHRNE	NM_000080	NM_153827	MINK	0.8302	0.314552	1.32227	2.57058	0	6.98492	0	110	1	6--cis
410	DMTF1	NM_021145	NM_024315	C7orf23	0.926786	0.161441	1.11085	2.57058	0	6.98492	0	162	1	6--cis
194	KIAA1962	XM_088567	NM_003033	SIAT4A	1.95862	0.458722	4.67286	2.77645	1	7.95699	0	54	0.98	6--trans
347	SLC4A1AP	NM_018158	NM_014860	STAF65(gamma)	0.73909	0.207007	2.81833	2.77645	1	7.95699	0	112	1	1--cis
566	HUMAGCGB	NM_013286	NM_014703	VprBP	0.637636	0.277537	2.9195	2.77645	1	7.95699	0	1213	0.99	6--cis
342	P2RY11	NM_002566	NM_003755	EIF3S4	1.57983	0.4651	2.78766	2.77645	1	7.95699	0	111	0.99	5--cis
443	HARS	NM_002109	NM_017706	WDR55	0.36975	0.14759	9.54861	2.77645	1	7.95699	1	214	1	6--trans
192	DNASE1L1	NM_006730	NM_016154	RAB4B	0.489391	0.217474	5.25007	2.77645	1	7.95699	0	56	0.98	3--trans
175	ANGPT2	NM_001147	NM_007273	REA	1.52446	0.395952	2.96178	2.77645	1	7.95699	0	53	1	3--trans
216	DNASE1	NM_005223	NM_016292	TRAP1	1.84557	0.525216	3.59997	2.77645	1	7.95699	0	59	1	3--cis
160	KIAA0828	NM_015328	NM_030961	TRIM56	0.81085	0.0626059	6.75581	2.77645	1	7.95699	0	51	0.98	6--trans
191	PP35	NM_181581	NM_006348	COG5	0.774214	0.0909964	5.54827	2.77645	1	7.95699	0	54	1	2--cis
168	MGC35163	NM_152552	NM_032790	no	2.06637	0.76388	3.12154	2.77645	1	7.95699	0	52	0.98	6--trans
389	BM039	NM_018455	NM_020188	DC13	2.9057	1.09811	3.88055	2.77645	1	7.95699	0	142	0.99	1--cis
398	SPATA9	NM_031952	NM_173362	LOC317671	1.66145	0.47259	3.12967	2.77645	1	7.95699	0	150	1	2--cis
256	TAF11	NM_005643	NM_017754	FLJ20302	0.960491	0.39341	0.224564	2.77645	0	7.95699	0	73	1	5--cis
275	SYCP3	NM_153694	NM_020244	CHPT1	0.867626	0.17014	1.73974	2.77645	0	7.95699	0	82	1	4--cis
511	SPEC1	NM_020239	NM_017860	FLJ20519	0.780534	0.185773	2.64162	2.77645	0	7.95699	0	410	1	6--trans
15	SE57-1	NM_025214	NM_181725	FLJ12760	1.01578	0.375065	0.0940542	2.77645	0	7.95699	0	35	1	6--trans
309	ARTS-1	NM_016442	NM_173060	CAST	1.25832	0.314503	1.83659	2.77645	0	7.95699	0	99	1	5--cis
167	BCLP	NM_033504	NM_002143	HPCA	1.41413	0.872126	1.06181	2.77645	0	7.95699	0	52	1	6--cis
460	PTE1	NM_005469	NM_033421	C20orf161	0.736342	0.269465	2.18787	2.77645	0	7.95699	0	236	1	5--cis
386	GBA2	NM_020944	NM_006368	no	1.37419	0.448548	1.86541	2.77645	0	7.95699	0	138	1	6--cis
480	MGC45873	NM_152486	NM_015658	DKFZP564C186	1.09381	0.581464	0.360752	2.77645	0	7.95699	0	303	1	6--cis
145	IFNGR2	NM_005534	NM_016096	LOC51123	1.04213	0.167985	0.560747	2.77645	0	7.95699	0	50	0.98	3--trans
432	COG1	NM_018714	NM_032837	FLJ14775	0.993896	0.119077	0.114623	2.77645	0	7.95699	0	194	1	5--cis
544	SQSTM1	NM_003900	NM_016175	LOC51149	2.779	2.34733	1.69468	2.77645	0	7.95699	0	610	0.99	5--cis
393	MGC2574	NM_024098	NM_004778	GPR44	1.67984	0.741434	2.05031	2.77645	0	7.95699	0	147	1	6--cis
524	PRKCZ	NM_002744	NM_182533	FLJ31031	0.936447	0.500493	0.28394	2.77645	0	7.95699	0	462	0.99	5--cis
41	LOC51277	NM_016544	NM_007270	FKBP9	1.24314	0.33196	1.6378	2.77645	0	7.95699	0	37	1	6--trans
469	MFTC	NM_030780	NM_015420	DKFZP564O0463	1.70345	1.0009	1.57155	2.77645	0	7.95699	0	260	1	4--cis
474	LOC134218	NM_194283	XM_351649	OACT1	0.902776	0.40419	0.537863	2.77645	0	7.95699	0	274	1	6
519	AK3	NM_013410	XM_044836	KIAA1340	0.928569	0.175158	0.911886	2.77645	0	7.95699	0	443	0.98	2--trans
287	SNX25	NM_031953	NM_018409	DKFZp761O0113	0.799181	0.204401	2.19689	2.77645	0	7.95699	0	86	1	5--cis
223	DDX31	NM_022779	NM_012204	GTF3C4	0.992152	0.305135	0.057508	2.77645	0	7.95699	0	61	1	1--cis
362	DCBLD1	NM_173674	NM_020399	GOPC	1.2425	0.429293	1.26313	2.77645	0	7.95699	0	118	0.99	4--cis
424	C14orf45	NM_025057	NM_005589	ALDH6A1	1.32675	0.596932	1.224	2.77645	0	7.95699	0	184	1	5--cis
29	C20orf26	NM_015585	NM_016652	CRNKL1	1.11582	0.517739	0.500225	2.77645	0	7.95699	0	36	1	2--cis
214	NCOA6IP	NM_024831	NM_152417	FLJ32370	0.747023	0.283522	1.99517	2.77645	0	7.95699	0	58	1	1--cis
230	RDHL	NM_005771	NM_013412	RABL2A	1.77804	0.303536	5.12653	3.18245	1	8.95234	0	63	0.98	3--trans
343	COMT	NM_000754	NM_006440	TXNRD2	0.644854	0.200892	3.53568	3.18245	1	8.95234	0	112	1	2--cis
503	FLJ00007	NM_033449	NM_173828	FLJ90583	1.33366	0.149989	4.44908	3.18245	1	8.95234	0	393	0.99	5--cis
430	MGC14816	NM_144620	NM_019083	FLJ10287	0.632317	0.197699	3.71962	3.18245	1	8.95234	0	192	1	5--cis
318	SLC13A1	NM_022444	NM_025009	FLJ13621	0.555649	0.19034	4.66903	3.18245	1	8.95234	0	102	0.98	6--trans
229	RDHL	NM_005771	XM_353129	LOC374761	1.54802	0.289471	3.78638	3.18245	1	8.95234	0	63	0.98	3--trans
80	IL12RB2	NM_001559	NM_024782	FLJ12610	0.904974	0.108759	1.74746	3.18245	0	8.95234	0	41	1	6--trans
158	KIAA1340	XM_044836	NM_177966	DKFZp667B1218	1.12484	0.27374	0.912092	3.18245	0	8.95234	0	50	1	6--trans
31	BIN3	NM_018688	NM_021174	DBC-1	1.60983	1.05247	1.15885	3.18245	0	8.95234	0	36	1	6--cis
483	TRNT1	NM_016000	NM_016302	LOC51185	2.22689	1.27312	1.92739	3.18245	0	8.95234	0	309	1	5--cis
479	FLJ22938	NM_024676	NM_018166	FLJ10647	1.18734	0.638011	0.587276	3.18245	0	8.95234	0	299	1	5--cis
387	BAL	NM_031458	NM_138287	LOC151636	1.49811	0.702179	1.41875	3.18245	0	8.95234	0	139	1	2--cis
541	KAAG1	NM_181337	NM_016356	DCDC2	1.20424	0.833343	0.490164	3.18245	0	8.95234	0	595	1	4--cis
77	AASS	NM_005763	NM_024043.2	MGC3101	1.52152	0.484902	2.15103	3.18245	0	8.95234	0	38	1	6--trans
126	HSD17B1	NM_000413	NM_032433	ZNF333	1.17235	0.253534	1.35958	3.18245	0	8.95234	0	47	1	3--trans
133	MEST	NM_002402	NM_012133	COPG2	1.84264	0.615729	2.73705	3.18245	0	8.95234	0	48	1	6--cis
159	ZNF165	NM_003447	NM_024719	GRTP1	0.921828	0.535669	0.291867	3.18245	0	8.95234	0	51	1	3--trans
429	GABPA	NM_002040	NM_001685	ATP5J	1.16589	0.493865	0.581793	4.30266	0	16.0781	0	192	1	1--cis
210	ZNF195	NM_007152	NM_000629	IFNAR1	0.993643	0.139697	0.078812	4.30266	0	16.0781	0	57	0.98	5--trans
199	MFAP4	NM_002404	NM_139033	MAPK7	0.736942	0.196777	2.31546	4.30266	0	16.0781	0	55	1	6--cis
509	SLC22A3	NM_021977	NM_000301	PLG	1.42063	0.219392	3.32075	4.30266	0	16.0781	0	404	0.99	5--trans
38	HFE	NM_000410	NM_014999	RAB21	2.16197	0.764335	2.63313	4.30266	0	16.0781	0	37	1	6--trans
96	LOC284409	XM_211447	NM_138468	LOC130026	2.23834	1.04928	2.04414	4.30266	0	16.0781	0	41	1	3--trans
506	FLJ20628	NM_017910	NM_182756	SPY1	1.03225	0.417982	0.133659	4.30266	0	16.0781	0	397	1	4--cis
368	LOC375011	XM_351284	XM_290895	LOC376745	2.55897	1.18722	2.27441	4.30266	0	16.0781	0	119	1	5
282	MGC15619	NM_032369	NM_024549	FLJ21127	1.99019	2.16963	0.790487	4.30266	0	16.0781	0	84	1	6--cis
201	KIAA1340	XM_044836	NM_014724	ZNF305	0.960986	0.30215	0.223645	4.30266	0	16.0781	0	55	1	6--trans
73	SGT2	NM_019072	NM_020651	PELI1	1.20128	0.195031	1.78757	4.30266	0	16.0781	0	39	1	3--trans
434	PRG4	NM_005807	NM_003292	TPR	0.911234	0.157344	0.977142	4.30266	0	16.0781	0	203	1	5--cis
378	FANCD2	NM_033084	NM_173472	MGC40179	0.898083	0.279276	0.632079	4.30266	0	16.0781	0	128	0.99	5--cis

## Sheet: 6_repeats
hNAT ID	gene code	RQb=Sb/Ab	RQa=Sa/Aa	Ri=RQa_i /RQb_i	R_bar=(R1+...+R6)/6	Sd=sqrt((R1-R_bar)^2+...+(R6-R_bar)^2)/5)	t=|R_bar-1|/(Sd/sqrt(6))	TINV(0.05,5)	sig	TINV(0.05/53,5)
315	SLC13A1	2.34523	1.38718	0.591489	0.838541	0.473496	0.83526	2.57058	0	6.98492	0
	SLC13A1	1.25508	0.487671	0.388557
	SLC13A1	0.963015	1.66696	1.73098
	SLC13A1	2.15214	1.35088	0.627693
	SLC13A1	0.160195	0.150091	0.936928
	SLC13A1	2.36494	1.78694	0.755596
53	AASS	1.55476	1.57572	1.01348	1.07411	0.337279	0.538226	2.57058	0	6.98492	0
	AASS	1.44974	0.971915	0.670406
	AASS	0.846211	1.34053	1.58415
	AASS	0.997551	1.36244	1.36578
	AASS	0.650227	0.589498	0.906603
	AASS	0.827856	0.748578	0.904237
565	LOC158427	0.562053	0.717235	1.2761	1.06699	0.121951	1.34556	2.57058	0	6.98492	0
	LOC158427	0.627876	0.610933	0.973016
	LOC158427	0.64978	0.691767	1.06462
	LOC158427	0.555623	0.520727	0.937194
	LOC158427	0.474613	0.487187	1.02649
	LOC158427	0.425816	0.478841	1.12453
452	MYH11	0.813131	0.776551	0.955014	0.892739	0.142532	1.84334	2.57058	0	6.98492	0
	MYH11	0.841947	0.690172	0.819734
	MYH11	0.837022	0.925422	1.10561
	MYH11	1.63841	1.20857	0.737644
	MYH11	0.877758	0.854795	0.973839
	MYH11	1.69234	1.29395	0.764592
14	EEG1	1.4034	1.53483	1.09365	0.99456	0.229909	0.0579639	2.57058	0	6.98492	0
	EEG1	1.90567	1.23322	0.647129
	EEG1	1.90397	1.79142	0.940887
	EEG1	1.79135	1.67127	0.932963
	EEG1	1.74905	1.7521	1.00174
	EEG1	0.833516	1.12607	1.35098
377	FDPS	2.87914	1.16853	0.40586	0.875567	0.320152	0.952038	2.57058	0	6.98492	0
	FDPS	0.985708	1.09479	1.11066
	FDPS	1.26358	0.700742	0.554567
	FDPS	1.2483	1.18132	0.946349
	FDPS	3.24104	3.86391	1.19218
	FDPS	2.34944	2.4523	1.04378
316	SLC13A1	2.19235	1.22137	0.557102	1.00418	0.693423	0.0147493	2.57058	0	6.98492	0
	SLC13A1	1.62045	0.822442	0.507539
	SLC13A1	0.703697	1.57006	2.23116
	SLC13A1	2.62559	1.204	0.458562
	SLC13A1	0.240072	0.331386	1.38036
	SLC13A1	2.93861	2.61633	0.89033
245	LOC51061	0.463732	1.07093	2.30938	1.56874	0.504248	2.76279	2.57058	1	6.98492	0
	LOC51061	0.549464	0.852953	1.55234
	LOC51061	0.893636	1.34888	1.50942
	LOC51061	0.457209	0.850378	1.85993
	LOC51061	0.329412	0.261249	0.793078
	LOC51061	0.411454	0.571225	1.38831
289	DEDD	0.873371	0.662268	0.75829	0.766745	0.142	4.02361	2.57058	1	6.98492	0
	DEDD	1.33915	0.926183	0.691618
	DEDD	0.714795	0.6624	0.926699
	DEDD	0.744856	0.535162	0.718478
	DEDD	0.874807	0.818333	0.935443
	DEDD	0.994491	0.566804	0.569944
88	FLJ36525	0.775393	1.32478	1.70853	1.70097	0.33055	5.19446	2.57058	1	6.98492	0
	FLJ36525	0.981689	2.1877	2.22851
	FLJ36525	0.861026	1.10212	1.28001
	FLJ36525	0.743464	1.29908	1.74734
	FLJ36525	0.242841	0.346325	1.42614
	FLJ36525	0.628987	1.14181	1.81532
391	COPA	0.688283	0.611475	0.888406	0.902291	0.158722	1.5079	2.57058	0	6.98492	0
	COPA	0.682315	0.547142	0.80189
	COPA	0.54641	0.599424	1.09702
	COPA	0.806277	0.632565	0.78455
	COPA	1.25298	1.37667	1.09872
	COPA	1.36355	1.01333	0.743156
376	DNM1L	3.94318	1.87746	0.476128	0.684028	0.122569	6.3146	2.57058	1	6.98492	0
	DNM1L	1.40493	1.15112	0.819348
	DNM1L	1.46421	1.05099	0.717789
	DNM1L	1.98535	1.21717	0.613075
	DNM1L	5.16041	3.67742	0.712622
	DNM1L	2.20954	1.69075	0.765204
402	EVC	1.06538	1.05858	0.993617	1.23259	0.275596	2.0673	2.57058	0	6.98492	0
	EVC	0.777206	1.26578	1.62863
	EVC	0.687645	0.841369	1.22355
	EVC	0.630429	0.944486	1.49816
	EVC	0.918841	0.878641	0.956249
	EVC	1.1573	1.26766	1.09535
380	LRIG1	0.24336	0.402267	1.65297	1.50712	0.759395	1.63577	2.57058	0	6.98492	0
	LRIG1	0.511094	0.603318	1.18045
	LRIG1	0.189128	0.515817	2.72734
	LRIG1	0.251312	0.483275	1.92301
	LRIG1	0.176633	0.160927	0.911079
	LRIG1	0.483717	0.313403	0.647906
207	DNASE1L1	6.77544	3.413	0.503732	0.725391	0.215879	3.11587	2.57058	1	6.98492	0
	DNASE1L1	7.34553	5.18034	0.705238
	DNASE1L1	6.26145	6.09114	0.972801
	DNASE1L1	5.11967	4.42037	0.863409
	DNASE1L1	8.73506	3.82643	0.438054
	DNASE1L1	6.82692	5.93338	0.869114
294	POLR2B	0.972434	1.55307	1.59709	1.07605	0.443369	0.420182	2.57058	0	6.98492	0
	POLR2B	1.59818	1.14581	0.716945
	POLR2B	1.00108	1.68748	1.68566
	POLR2B	1.46177	1.29488	0.885831
	POLR2B	0.628793	0.527345	0.838663
	POLR2B	2.25629	1.65191	0.732135
550	SARM1	1.18336	1.86539	1.57634	1.50995	0.0956255	13.0627	2.57058	1	6.98492	1
	SARM1	0.820074	1.31238	1.60031
	SARM1	0.978602	1.41245	1.44333
	SARM1	1.09182	1.67215	1.53153
	SARM1	1.14774	1.78933	1.559
	SARM1	0.893151	1.20505	1.34921
520	FLJ14642	0.895257	1.1606	1.29638	1.09918	0.179814	1.3511	2.57058	0	6.98492	0
	FLJ14642	1.29997	1.59628	1.22793
	FLJ14642	1.19337	0.937164	0.785307
	FLJ14642	0.817253	0.94726	1.15908
	FLJ14642	0.797319	0.869574	1.09062
	FLJ14642	0.80124	0.829901	1.03577
522	VRK2	0.385903	1.41241	3.66001	1.60614	1.0207	1.45462	2.57058	0	6.98492	0
	VRK2	0.739069	0.648931	0.878039
	VRK2	0.888889	1.15455	1.29886
	VRK2	0.520536	0.622658	1.19618
	VRK2	0.414738	0.506584	1.22146
	VRK2	0.234652	0.324352	1.38227
35	FLJ20718	0.564376	0.725137	1.28485	0.786852	0.285391	1.82943	2.57058	0	6.98492	0
	FLJ20718	1.26457	0.88429	0.699279
	FLJ20718	0.787722	0.739315	0.938548
	FLJ20718	0.934859	0.562663	0.601869
	FLJ20718	0.850698	0.600636	0.70605
	FLJ20718	1.88764	0.925926	0.49052
118	CCNE2	0.526568	0.872764	1.65746	1.77738	1.30895	1.45474	2.57058	0	6.98492	0
	CCNE2	0.255746	1.09223	4.27076
	CCNE2	1.2502	0.641329	0.512982
	CCNE2	0.712202	0.740597	1.03987
	CCNE2	0.674492	0.905761	1.34288
	CCNE2	0.599807	1.10384	1.84033
52	AASS	1.08867	1.19416	1.09691	1.25813	0.150454	4.20259	2.57058	1	6.98492	0
	AASS	0.837989	0.914744	1.09159
	AASS	0.652996	0.829153	1.26977
	AASS	1.13707	1.45162	1.27663
	AASS	0.625926	0.827025	1.32128
	AASS	0.587778	0.877333	1.49263
363	MGC8902	0.0840273	0.135401	1.6114	2.07185	1.82971	1.43492	2.57058	0	6.98492	0
	MGC8902	0.0791386	0.454167	5.73888
	MGC8902	0.206715	0.146268	0.707585
	MGC8902	0.0581351	0.0962585	1.65577
	MGC8902	0.0862612	0.106881	1.23904
	MGC8902	0.0381905	0.0564623	1.47844
352	TIMM9	1.91975	0.593134	0.308964	0.52129	0.189622	6.18385	2.57058	1	6.98492	0
	TIMM9	1.42372	1.16709	0.819746
	TIMM9	1.28965	0.665524	0.51605
	TIMM9	1.54943	0.504625	0.325685
	TIMM9	4.12817	2.30851	0.559209
	TIMM9	3.55459	2.12595	0.598088
24	FLJ20276	1.54294	0.731332	0.473986	0.892	0.261498	1.01165	2.57058	0	6.98492	0
	FLJ20276	1.39073	1.14199	0.821147
	FLJ20276	0.932288	0.890833	0.955534
	FLJ20276	1.26602	1.08415	0.856344
	FLJ20276	0.987208	0.951131	0.963455
	FLJ20276	0.798949	1.02388	1.28153
472	NR1D1	1.07143	1.4537	1.35679	1.11202	0.646873	0.424168	2.57058	0	6.98492	0
	NR1D1	0.747233	1.69474	2.26802
	NR1D1	1.46206	1.11892	0.765307
	NR1D1	1.73468	1.08052	0.622892
	NR1D1	1.65409	1.86412	1.12698
	NR1D1	0.830769	0.44206	0.532109
419	C10orf7	1.87571	0.909091	0.484665	0.878325	0.257661	1.15672	2.57058	0	6.98492	0
	C10orf7	1.90185	1.39885	0.73552
	C10orf7	1.82966	1.5849	0.866228
	C10orf7	1.45504	1.55568	1.06916
	C10orf7	3.50728	3.12079	0.889802
	C10orf7	4.43287	5.42839	1.22458
72	IRF3	0.423351	0.588068	1.38908	0.991585	0.246376	0.0836623	2.57058	0	6.98492	0
	IRF3	0.978284	0.853694	0.872644
	IRF3	0.986103	0.723449	0.733645
	IRF3	0.728784	0.635026	0.87135
	IRF3	0.650988	0.579849	0.890721
	IRF3	0.919118	1.09565	1.19207
353	MGC5242	0.730233	0.926116	1.26825	1.25711	0.665952	0.945708	2.57058	0	6.98492	0
	MGC5242	0.491049	1.26603	2.57821
	MGC5242	0.621041	0.530291	0.853874
	MGC5242	0.398465	0.422382	1.06002
	MGC5242	0.611847	0.567996	0.92833
	MGC5242	0.367355	0.31372	0.853997
481	NPR2	0.789474	0.740426	0.937872	1.12244	0.173871	1.72495	2.57058	0	6.98492	0
	NPR2	0.412258	0.543251	1.31775
	NPR2	0.501785	0.595824	1.18741
	NPR2	0.475193	0.621449	1.30778
	NPR2	0.408889	0.382634	0.93579
	NPR2	0.442857	0.464135	1.04805
149	SLC39A1	1.92131	1.23814	0.644425	0.706645	0.186201	3.85911	2.57058	1	6.98492	0
	SLC39A1	1.39112	0.615639	0.44255
	SLC39A1	1.58882	1.62057	1.01998
	SLC39A1	1.73551	1.27146	0.732611
	SLC39A1	2.90179	2.08959	0.720103
	SLC39A1	1.9791	1.34618	0.680201
531	HYPC	1.85523	1.49618	0.806466	0.94029	0.274003	0.533788	2.57058	0	6.98492	0
	HYPC	2.3992	1.42455	0.593759
	HYPC	1.32401	1.45246	1.09702
	HYPC	1.43747	1.98622	1.38175
	HYPC	1.82745	1.4751	0.807188
	HYPC	2.24292	2.14326	0.955564
540	ZFP276	0.820072	1.55197	1.89248	1.57108	0.495268	2.82444	2.57058	1	6.98492	0
	ZFP276	0.62637	1.42904	2.28146
	ZFP276	0.933819	1.16795	1.25072
	ZFP276	1.07039	1.72549	1.61202
	ZFP276	1.67555	1.43243	0.854904
	ZFP276	0.479215	0.735549	1.5349
144	IFNGR2	1.24902	0.492044	0.393945	0.617704	0.159542	5.86948	2.57058	1	6.98492	0
	IFNGR2	1.99708	0.930065	0.465712
	IFNGR2	1.87745	1.51345	0.806117
	IFNGR2	1.38316	0.892282	0.645104
	IFNGR2	3.41266	2.2093	0.647384
	IFNGR2	4.09772	3.06495	0.747965
128	ABHD1	0.307863	0.878023	2.85199	1.93924	0.941061	2.44474	2.57058	0	6.98492	0
	ABHD1	0.44037	0.577684	1.31182
	ABHD1	0.334093	0.74703	2.236
	ABHD1	0.36264	1.14559	3.15904
	ABHD1	0.158935	0.160256	1.00831
	ABHD1	0.173785	0.185647	1.06826
401	B3GAT2	0.965317	0.82582	0.855491	0.906603	0.167841	1.36305	2.57058	0	6.98492	0
	B3GAT2	1.24096	0.892903	0.719526
	B3GAT2	0.827275	0.934719	1.12988
	B3GAT2	0.816651	0.897962	1.09957
	B3GAT2	1.82081	1.51116	0.829941
	B3GAT2	1.60926	1.29581	0.805216
261	ATF5	0.913148	1.13516	1.24313	1.22799	0.306288	1.82328	2.57058	0	6.98492	0
	ATF5	0.620443	0.987958	1.59234
	ATF5	1.12712	0.946783	0.840004
	ATF5	0.980158	0.898358	0.916544
	ATF5	0.958304	1.19908	1.25125
	ATF5	0.74327	1.13322	1.52465
344	P2RXL1	1.51072	1.64761	1.09062	1.05205	0.216064	0.590041	2.57058	0	6.98492	0
	P2RXL1	1.14366	1.5815	1.38284
	P2RXL1	1.08618	1.02144	0.940389
	P2RXL1	1.18582	1.27823	1.07792
	P2RXL1	2.83836	2.05583	0.724303
	P2RXL1	1.70388	1.8678	1.0962
361	NOL3	1.04243	0.820963	0.787548	0.925193	0.358084	0.511722	2.57058	0	6.98492	0
	NOL3	1.461	2.27718	1.55864
	NOL3	1.82649	1.06579	0.583521
	NOL3	1.45227	0.953017	0.656226
	NOL3	1.89151	2.07112	1.09496
	NOL3	2.15427	1.87478	0.870264
396	RPN2	3.26167	0.821114	0.251746	0.584237	0.246227	4.13606	2.57058	1	6.98492	0
	RPN2	1.83157	0.831714	0.454098
	RPN2	1.62656	1.39187	0.855716
	RPN2	1.82567	1.11539	0.61095
	RPN2	4.62517	4.05109	0.87588
	RPN2	5.33816	2.43969	0.45703
447	DHFR	2.05985	2.21001	1.0729	0.851448	0.507132	0.71752	2.57058	0	6.98492	0
	DHFR	3.79069	0.502812	0.132644
	DHFR	1.1912	1.97976	1.66198
	DHFR	1.75567	1.54964	0.882647
	DHFR	2.14252	1.37292	0.640799
	DHFR	1.21648	0.873086	0.717713
547	IL18BP	0.527656	1.43436	2.71836	1.9091	1.46119	1.52398	2.57058	0	6.98492	0
	IL18BP	1.55515	0.868416	0.558411
	IL18BP	0.604207	2.72282	4.50644
	IL18BP	1.27084	1.63433	1.28602
	IL18BP	0.391059	0.518375	1.32557
	IL18BP	0.585657	0.62069	1.05982
373	DOM3Z	0.797179	0.920162	1.15427	1.1055	0.488076	0.529491	2.57058	0	6.98492	0
	DOM3Z	0.996904	1.9059	1.91181
	DOM3Z	1.76201	1.01378	0.575355
	DOM3Z	0.925829	1.01824	1.09981
	DOM3Z	0.791667	1.00323	1.26723
	DOM3Z	1.27153	0.794118	0.624537
508	FLJ12517	0.970711	2.05348	2.11544	1.53927	0.791423	1.66906	2.57058	0	6.98492	0
	FLJ12517	0.669456	0.18583	0.277584
	FLJ12517	0.659935	0.943941	1.43035
	FLJ12517	0.483758	1.26463	2.61418
	FLJ12517	0.303085	0.431701	1.42436
	FLJ12517	0.22069	0.303158	1.37368
30	ACINUS	0.394773	0.565094	1.43144	1.24917	0.348594	1.75084	2.57058	0	6.98492	0
	ACINUS	0.442399	0.438867	0.992018
	ACINUS	0.407493	0.602036	1.47742
	ACINUS	0.402244	0.698715	1.73704
	ACINUS	0.266141	0.268182	1.00767
	ACINUS	0.697201	0.592214	0.849417
500	PDIP38	6.80143	5.56832	0.818698	0.706273	0.192209	3.74324	2.57058	1	6.98492	0
	PDIP38	5.07568	2.63517	0.519176
	PDIP38	3.83106	3.03667	0.792644
	PDIP38	4.78768	2.57112	0.537028
	PDIP38	10.8318	10.7828	0.995475
	PDIP38	9.56373	5.49545	0.574614
448	HSPC111	0.779815	0.612855	0.785897	1.26998	0.510975	1.29423	2.57058	0	6.98492	0
	HSPC111	0.605891	0.974354	1.60813
	HSPC111	0.945398	0.834817	0.883032
	HSPC111	0.543709	1.15407	2.12259
	HSPC111	1.0512	1.04036	0.989685
	HSPC111	0.562058	0.691647	1.23056
33	NUBP2	1.47318	0.992713	0.67386	0.970161	0.394986	0.185046	2.57058	0	6.98492	0
	NUBP2	0.651293	1.02124	1.56802
	NUBP2	1.17895	0.510331	0.432869
	NUBP2	0.718095	0.655738	0.913163
	NUBP2	1.07532	1.20651	1.122
	NUBP2	0.919509	1.02162	1.11105
240	FLJ10439	4.09458	2.29982	0.561673	0.647293	0.172462	5.00952	2.57058	1	6.98492	0
	FLJ10439	2.98466	1.6746	0.561067
	FLJ10439	3.6302	2.18674	0.602374
	FLJ10439	3.48407	1.84973	0.530911
	FLJ10439	3.78685	2.41044	0.636529
	FLJ10439	5.89423	5.84236	0.991201
399	POLR3K	1.42058	0.742764	0.52286	0.868136	0.395902	0.815858	2.57058	0	6.98492	0
	POLR3K	1.03794	0.371086	0.357522
	POLR3K	0.7101	0.742398	1.04548
	POLR3K	0.559911	0.526326	0.940016
	POLR3K	0.627533	0.545256	0.868888
	POLR3K	0.435532	0.641995	1.47405
501	SUMF2	0.951916	0.652769	0.685742	0.761725	0.171368	3.40584	2.57058	1	6.98492	0
	SUMF2	3.43913	1.77853	0.517146
	SUMF2	2.04887	1.82063	0.888604
	SUMF2	3.3736	2.22746	0.660263
	SUMF2	4.46505	4.3956	0.984446
	SUMF2	3.5727	2.98016	0.834149
331	CHRNE	0.987283	0.766776	0.776652	0.8302	0.314552	1.32227	2.57058	0	6.98492	0
	CHRNE	0.762957	1.05442	1.38201
	CHRNE	1.39475	0.876042	0.628099
	CHRNE	1.60345	0.727838	0.453921
	CHRNE	3.35038	2.81781	0.84104
	CHRNE	2.0663	1.85859	0.899476
410	DMTF1	0.468315	0.367152	0.783986	0.926786	0.161441	1.11085	2.57058	0	6.98492	0
	DMTF1	0.249246	0.250319	1.0043
	DMTF1	0.223411	0.272121	1.21803
	DMTF1	0.392126	0.323352	0.824612
	DMTF1	0.279799	0.235772	0.842649
	DMTF1	0.480116	0.425926	0.887132
	RPL10	0.234578	0.49156	2.09551	1.42224	0.387943	2.66604	2.57058	1	6.98492	0
	RPL10	0.224792	0.273977	1.2188
	RPL10	0.261662	0.383862	1.46702
	RPL10	0.262261	0.39028	1.48813
	RPL10	0.155442	0.207621	1.33568
	RPL10	0.183099	0.169969	0.928293

## Sheet: 5_repeats
hNAT ID	gene code	RQb=Sb/Ab	RQa=Sa/Aa	Ri=RQa_i /RQb_i	R_bar=(R1+...+R5)/5	Sd=sqrt((R1-R_bar)^2+...+(R5-R_bar)^2)/4)	t=|R_bar-1|/(Sd/sqrt(5))	TINV(0.05,4)		TINV(0.05/37,4)
194	KIAA1962	0.291198	0.639269	2.19531	1.95862	0.458722	4.67286	2.77645	1	7.95699	0
	KIAA1962	0.650771	0.803407	1.23455
	KIAA1962	0.461415	1.13481	2.45942
	KIAA1962	0.254365	0.514935	2.02439
	KIAA1962	0.19476	0.36604	1.87944
256	TAF11	1.45765	0.92921	0.637469	0.960491	0.39341	0.224564	2.77645	0	7.95699	0
	TAF11	0.723634	1.17244	1.6202
	TAF11	0.855987	0.72511	0.847104
	TAF11	1.30595	0.919898	0.704388
	TAF11	1.18861	1.18063	0.993287
275	SYCP3	1.2958	0.747009	0.576485	0.867626	0.17014	1.73974	2.77645	0	7.95699	0
	SYCP3	0.953249	0.928287	0.973813
	SYCP3	0.701611	0.618999	0.882254
	SYCP3	1.53811	1.54265	1.00295
	SYCP3	1.15	1.03802	0.902623
511	SPEC1	0.655324	0.562043	0.857657	0.780534	0.185773	2.64162	2.77645	0	7.95699	0
	SPEC1	1.00698	0.5651	0.561185
	SPEC1	1.08612	0.652988	0.601214
	SPEC1	0.770825	0.731864	0.949455
	SPEC1	0.662216	0.617952	0.933158
347	SLC4A1AP	2.21356	1.74765	0.789517	0.73909	0.207007	2.81833	2.77645	1	7.95699	0
	SLC4A1AP	1.53285	1.59324	1.03939
	SLC4A1AP	1.01487	0.617549	0.6085
	SLC4A1AP	1.25539	0.618	0.492278
	SLC4A1AP	2.85512	2.18634	0.765759
15	SE57-1	0.611346	1.03081	1.68613	1.01578	0.375065	0.0940542	2.77645	0	7.95699	0
	SE57-1	0.614189	0.508418	0.827789
	SE57-1	0.780838	0.678663	0.869148
	SE57-1	0.819652	0.688503	0.839993
	SE57-1	0.794973	0.680356	0.855823
309	ARTS-1	0.489079	0.859021	1.75641	1.25832	0.314503	1.83659	2.77645	0	7.95699	0
	ARTS-1	0.952429	1.2933	1.3579
	ARTS-1	0.984331	0.933459	0.948318
	ARTS-1	0.440901	0.487415	1.1055
	ARTS-1	0.524501	0.589257	1.12346
566	HUMAGCGB	4.20397	1.42697	0.339433	0.637636	0.277537	2.9195	2.77645	1	7.95699	0
	HUMAGCGB	1.74145	1.80503	1.03651
	HUMAGCGB	2.22565	1.74271	0.78301
	HUMAGCGB	5.19971	2.33333	0.448743
	HUMAGCGB	4.72371	2.74204	0.580484
167	BCLP	3.67468	1.48239	0.403405	1.41413	0.872126	1.06181	2.77645	0	7.95699	0
	BCLP	1.63438	4.53414	2.77422
	BCLP	2.42063	3.76386	1.55491
	BCLP	0.833333	0.87037	1.04444
	BCLP	1.54598	2	1.29368
342	P2RY11	0.321288	0.629113	1.9581	1.57983	0.4651	2.78766	2.77645	1	7.95699	0
	P2RY11	0.522583	0.41491	0.79396
	P2RY11	0.356956	0.624161	1.74856
	P2RY11	0.308494	0.476624	1.545
	P2RY11	0.22695	0.420659	1.85353
460	PTE1	1.63927	1.09311	0.666826	0.736342	0.269465	2.18787	2.77645	0	7.95699	0
	PTE1	1.16381	0.547718	0.470624
	PTE1	1.88706	0.963365	0.510511
	PTE1	2.41935	2.32109	0.959385
	PTE1	1.30952	1.40691	1.07437
386	GBA2	0.930704	1.81778	1.95312	1.37419	0.448548	1.86541	2.77645	0	7.95699	0
	GBA2	0.705175	0.625482	0.886988
	GBA2	0.82142	1.35563	1.65035
	GBA2	0.789278	0.773577	0.980106
	GBA2	0.532907	0.746286	1.40041
480	MGC45873	2.37287	1.6025	0.675342	1.09381	0.581464	0.360752	2.77645	0	7.95699	0
	MGC45873	0.907075	1.85965	2.05016
	MGC45873	1.71587	0.998705	0.582042
	MGC45873	0.986883	1.05208	1.06607
	MGC45873	1.0669	1.16872	1.09544
145	IFNGR2	2.34363	2.00364	0.854928	1.04213	0.167985	0.560747	2.77645	0	7.95699	0
	IFNGR2	1.214	1.22809	1.0116
	IFNGR2	1.35474	1.29318	0.95456
	IFNGR2	1.23557	1.34479	1.0884
	IFNGR2	1.43895	1.87228	1.30115
443	HARS	2.52406	0.446447	0.176876	0.36975	0.14759	9.54861	2.77645	1	7.95699	1
	HARS	0.738963	0.420383	0.568883
	HARS	1.0474	0.323583	0.308938
	HARS	0.899506	0.311745	0.346574
	HARS	2.55908	1.14514	0.44748
192	DNASE1L1	6.62603	1.7785	0.268411	0.489391	0.217474	5.25007	2.77645	1	7.95699	0
	DNASE1L1	4.17013	3.02209	0.7247
	DNASE1L1	6.12641	2.52329	0.411871
	DNASE1L1	3.07612	2.20608	0.717164
	DNASE1L1	17.8883	5.81024	0.324807
432	COG1	0.80363	0.72273	0.899333	0.993896	0.119077	0.114623	2.77645	0	7.95699	0
	COG1	1.37438	1.63848	1.19216
	COG1	1.26467	1.27224	1.00599
	COG1	1.18991	1.07993	0.907577
	COG1	1.41576	1.36539	0.964422
544	SQSTM1	0.40871	1.28034	3.13265	2.779	2.34733	1.69468	2.77645	0	7.95699	0
	SQSTM1	0.262582	1.72863	6.58321
	SQSTM1	0.878681	0.424136	0.482696
	SQSTM1	0.365759	0.505014	1.38073
	SQSTM1	0.173466	0.4017	2.31572
393	MGC2574	0.300819	0.642895	2.13715	1.67984	0.741434	2.05031	2.77645	0	7.95699	0
	MGC2574	0.620082	1.70503	2.74968
	MGC2574	0.812207	0.856096	1.05404
	MGC2574	0.365945	0.506134	1.38309
	MGC2574	0.401121	0.431308	1.07526
524	PRKCZ	1.64568	1.90997	1.16059	0.936447	0.500493	0.28394	2.77645	0	7.95699	0
	PRKCZ	1.49963	0.408287	0.272259
	PRKCZ	1.78754	2.90762	1.6266
	PRKCZ	2.92028	2.48242	0.850063
	PRKCZ	1.05858	0.817982	0.772716
175	ANGPT2	0.526144	0.737536	1.40178	1.52446	0.395952	2.96178	2.77645	1	7.95699	0
	ANGPT2	0.406953	0.825737	2.02907
	ANGPT2	0.378799	0.598783	1.58074
	ANGPT2	0.477685	0.795195	1.66468
	ANGPT2	0.326757	0.309118	0.946017
41	LOC51277	0.471275	0.860256	1.82538	1.24314	0.33196	1.6378	2.77645	0	7.95699	0
	LOC51277	0.70402	0.850212	1.20765
	LOC51277	1.01863	1.05829	1.03893
	LOC51277	0.551177	0.595751	1.08087
	LOC51277	1.42606	1.51572	1.06288
469	MFTC	0.449422	1.5589	3.46869	1.70345	1.0009	1.57155	2.77645	0	7.95699	0
	MFTC	0.568927	0.873391	1.53515
	MFTC	0.566485	0.617409	1.0899
	MFTC	0.427539	0.534169	1.2494
	MFTC	0.237599	0.278968	1.17411
474	LOC134218	1.51312	1.84126	1.21686	0.902776	0.40419	0.537863	2.77645	0	7.95699	0
	LOC134218	1.36627	1.82164	1.3333
	LOC134218	5.80862	2.43662	0.419484
	LOC134218	1.80805	1.80386	0.997685
	LOC134218	4.35817	2.38196	0.54655
216	DNASE1	0.0640456	0.167451	2.61455	1.84557	0.525216	3.59997	2.77645	1	7.95699	0
	DNASE1	0.175512	0.242189	1.3799
	DNASE1	0.337463	0.670784	1.98773
	DNASE1	0.209668	0.402421	1.91933
	DNASE1	0.0818676	0.108587	1.32637
160	KIAA0828	2.43722	1.87655	0.769957	0.81085	0.0626059	6.75581	2.77645	1	7.95699	0
	KIAA0828	1.81137	1.32385	0.730859
	KIAA0828	1.50813	1.34016	0.888626
	KIAA0828	2.62032	2.13469	0.814668
	KIAA0828	1.20059	1.02067	0.850138
519	AK3	0.8994	0.599941	0.667046	0.928569	0.175158	0.911886	2.77645	0	7.95699	0
	AK3	0.400115	0.403095	1.00745
	AK3	0.510345	0.509622	0.998584
	AK3	0.526952	0.590525	1.12064
	AK3	0.784062	0.665768	0.849127
287	SNX25	1.33498	1.09206	0.818034	0.799181	0.204401	2.19689	2.77645	0	7.95699	0
	SNX25	1.72196	0.959127	0.556999
	SNX25	1.40479	1.49324	1.06296
	SNX25	1.46185	1.33944	0.916268
	SNX25	1.46194	0.938037	0.641638
191	PP35	1.55424	1.08887	0.700581	0.774214	0.0909964	5.54827	2.77645	1	7.95699	0
	PP35	0.870899	0.638878	0.733585
	PP35	1.08745	0.921604	0.847495
	PP35	1.01567	0.908311	0.894301
	PP35	2.00843	1.39607	0.695108
223	DDX31	1.89114	1.28834	0.681251	0.992152	0.305135	0.057508	2.77645	0	7.95699	0
	DDX31	1.26286	0.851318	0.674117
	DDX31	1.48401	1.53307	1.03306
	DDX31	0.773688	0.999443	1.29179
	DDX31	0.905724	1.15981	1.28054
168	MGC35163	0.425244	1.06529	2.50514	2.06637	0.76388	3.12154	2.77645	1	7.95699	0
	MGC35163	0.454443	0.360875	0.794104
	MGC35163	0.366667	1.00301	2.73548
	MGC35163	0.372549	0.865854	2.32413
	MGC35163	0.100729	0.198738	1.973
362	DCBLD1	2.06772	3.81338	1.84425	1.2425	0.429293	1.26313	2.77645	0	7.95699	0
	DCBLD1	2.48358	1.64364	0.661804
	DCBLD1	1.67757	2.33812	1.39375
	DCBLD1	0.801365	0.933458	1.16484
	DCBLD1	1.2336	1.41602	1.14788
424	C14orf45	0.450405	1.05258	2.33697	1.32675	0.596932	1.224	2.77645	0	7.95699	0
	C14orf45	1.10296	1.51981	1.37794
	C14orf45	1.2757	1.22555	0.960686
	C14orf45	0.815198	0.891795	1.09396
	C14orf45	0.419165	0.362244	0.864204
29	C20orf26	0.43831	0.448523	1.0233	1.11582	0.517739	0.500225	2.77645	0	7.95699	0
	C20orf26	0.361034	0.67231	1.86218
	C20orf26	0.504063	0.237952	0.472067
	C20orf26	0.284441	0.254902	0.89615
	C20orf26	0.267375	0.354381	1.32541
389	BM039	0.369113	1.60897	4.35902	2.9057	1.09811	3.88055	2.77645	1	7.95699	0
	BM039	0.692694	1.26823	1.83087
	BM039	0.305605	1.0403	3.40407
	BM039	0.608108	1.91352	3.14667
	BM039	0.154872	0.27689	1.78786
398	SPATA9	1.28991	1.57527	1.22122	1.66145	0.47259	3.12967	2.77645	1	7.95699	0
	SPATA9	0.921546	1.80505	1.95872
	SPATA9	1.0884	1.42086	1.30546
	SPATA9	0.543544	1.26928	2.33519
	SPATA9	0.612324	0.910324	1.48667
214	NCOA6IP	1.57585	0.605214	0.384056	0.747023	0.283522	1.99517	2.77645	0	7.95699	0
	NCOA6IP	0.992969	1.01446	1.02164
	NCOA6IP	1.46158	0.811509	0.555227
	NCOA6IP	1.06245	0.79537	0.748617
	NCOA6IP	2.81635	2.88836	1.02557

## Sheet: 4_repeats
hNAT ID	gene code	RQb=Sb/Ab	RQa=Sa/Aa	Ri=RQa_i /RQb_i	R_bar=(R1+...+R4)/4	Sd=sqrt((R1-R_bar)^2+...+(R4-R_bar)^2)/3)	t=|R_bar-1|/(Sd/sqrt(4))	TINV(0.05,3)		TINV(0.05/17,3)
230	RDHL	0.477544	0.682609	1.42942	1.77804	0.303536	5.12653	3.18245	1	8.95234	0
	RDHL	0.405695	0.856139	2.1103
	RDHL	0.660856	1.08205	1.63734
	RDHL	0.413163	0.799514	1.93511
80	IL12RB2	1.07275	0.8	0.745747	0.904974	0.108759	1.74746	3.18245	0	8.95234	0
	IL12RB2	0.833558	0.826125	0.991083
	IL12RB2	0.770546	0.721852	0.936805
	IL12RB2	0.944465	0.893709	0.94626
343	COMT	4.48746	2.91588	0.649784	0.644854	0.200892	3.53568	3.18245	1	8.95234	0
	COMT	2.63365	2.34859	0.891761
	COMT	6.12201	2.44773	0.399825
	COMT	9	5.74241	0.638046
158	KIAA1340	3.12935	3.22931	1.03194	1.12484	0.27374	0.912092	3.18245	0	8.95234	0
	KIAA1340	2.85246	2.60056	0.911689
	KIAA1340	1.68601	1.73483	1.02896
	KIAA1340	2.04199	3.11765	1.52677
31	BIN3	0.60214	1.90035	3.156	1.60983	1.05247	1.15885	3.18245	0	8.95234	0
	BIN3	1.28957	1.79818	1.39441
	BIN3	2.15104	1.99444	0.927199
	BIN3	1.30474	1.25478	0.961703
483	TRNT1	0.287862	1.156	4.01583	2.22689	1.27312	1.92739	3.18245	0	8.95234	0
	TRNT1	0.812016	0.843101	1.03828
	TRNT1	0.625975	1.08964	1.7407
	TRNT1	0.317387	0.670565	2.11277
503	FLJ00007	0.905584	1.06275	1.17355	1.33366	0.149989	4.44908	3.18245	1	8.95234	0
	FLJ00007	0.789269	1.04801	1.32782
	FLJ00007	0.683715	1.04954	1.53506
	FLJ00007	1.18161	1.53397	1.29819
479	FLJ22938	1.62366	3.35331	2.06528	1.18734	0.638011	0.587276	3.18245	0	8.95234	0
	FLJ22938	2.58593	1.40153	0.541983
	FLJ22938	1.54022	1.73989	1.12964
	FLJ22938	2.3164	2.34529	1.01247
387	BAL	0.917974	2.2382	2.4382	1.49811	0.702179	1.41875	3.18245	0	8.95234	0
	BAL	0.676459	1.01722	1.50375
	BAL	2.02519	1.52509	0.753059
	BAL	0.41471	0.538058	1.29743
541	KAAG1	1.45292	0.966224	0.665021	1.20424	0.833343	0.490164	3.18245	0	8.95234	0
	KAAG1	0.813835	1.98761	2.44228
	KAAG1	1.10296	0.845085	0.7662
	KAAG1	1.02958	0.971358	0.943451
77	AASS	0.565403	1.26679	2.24051	1.52152	0.484902	2.15103	3.18245	0	8.95234	0
	AASS	1.12763	1.50745	1.33683
	AASS	0.734202	0.865049	1.17822
	AASS	0.675607	0.898907	1.33052
430	MGC14816	2.21752	0.779329	0.351441	0.632317	0.197699	3.71962	3.18245	1	8.95234	0
	MGC14816	1.00721	0.819282	0.813414
	MGC14816	1.06316	0.707038	0.665034
	MGC14816	1.05111	0.735122	0.699378
126	HSD17B1	1.41333	1.14224	0.808191	1.17235	0.253534	1.35958	3.18245	0	8.95234	0
	HSD17B1	0.723461	0.927812	1.28246
	HSD17B1	0.728276	0.881507	1.2104
	HSD17B1	1.11453	1.54736	1.38835
133	MEST	0.548916	1.4441	2.63083	1.84264	0.615729	2.73705	3.18245	0	8.95234	0
	MEST	0.427308	0.84912	1.98714
	MEST	0.479803	0.577037	1.20265
	MEST	0.50023	0.77533	1.54995
318	SLC13A1	4.27069	1.92295	0.450267	0.555649	0.19034	4.66903	3.18245	1	8.95234	0
	SLC13A1	2.88834	1.50878	0.522369
	SLC13A1	4.45068	1.85407	0.416581
	SLC13A1	6.94269	5.7859	0.833381
159	ZNF165	3.24355	1.4134	0.435757	0.921828	0.535669	0.291867	3.18245	0	8.95234	0
	ZNF165	2.39626	3.91654	1.63444
	ZNF165	3.38662	3.46101	1.02197
	ZNF165	2.93074	1.74423	0.59515
229	RDHL	0.644891	0.747195	1.15864	1.54802	0.289471	3.78638	3.18245	1	8.95234	0
	RDHL	0.343409	0.53271	1.55124
	RDHL	0.398492	0.738537	1.85333
	RDHL	0.288265	0.469553	1.62889

## Sheet: 3_repeats
hNAT ID	gene code	RQb=Sb/Ab	RQa=Sa/Aa	Ri=RQa_i /RQb_i	R_bar=(R1+...+R3)/3	Sd=sqrt((R1-R_bar)^2+...+(R3-R_bar)^2)/2)	t=|R_bar-1|/(Sd/sqrt(3))	TINV(0.05,2)		TINV(0.05/13,2)	#VALUE!
429	GABPA	0.141343	0.10448	0.739197	1.16589	0.493865	0.581793	4.30266	0	16.0781	0
	GABPA	0.0640019	0.109244	1.70688
	GABPA	0.0856455	0.0900636	1.05159
210	ZNF195	0.419174	0.389649	0.929566	0.993643	0.139697	0.078812	4.30266	0	16.0781	0
	ZNF195	0.734365	0.659078	0.89748
	ZNF195	1.63446	1.88598	1.15388
199	MFAP4	2.24938	2.074	0.922032	0.736942	0.196777	2.31546	4.30266	0	16.0781	0
	MFAP4	2.78561	1.47709	0.53026
	MFAP4	2.18343	1.65621	0.758535
509	SLC22A3	2.11286	2.8603	1.35376	1.42063	0.219392	3.32075	4.30266	0	16.0781	0
	SLC22A3	2.45839	4.09488	1.66567
	SLC22A3	2.89261	3.59393	1.24245
38	HFE	0.279259	0.786484	2.81633	2.16197	0.764335	2.63313	4.30266	0	16.0781	0
	HFE	0.415484	0.549224	1.32189
	HFE	0.363761	0.854001	2.3477
96	LOC284409	0.425885	0.823299	1.93315	2.23834	1.04928	2.04414	4.30266	0	16.0781	0
	LOC284409	0.379675	1.29332	3.40637
	LOC284409	0.332583	0.457464	1.37549
506	FLJ20628	1.61107	1.21354	0.75325	1.03225	0.417982	0.133659	4.30266	0	16.0781	0
	FLJ20628	0.962268	1.45574	1.51282
	FLJ20628	1.42867	1.18678	0.830691
368	LOC375011	0.100609	0.314339	3.12437	2.55897	1.18722	2.27441	4.30266	0	16.0781	0
	LOC375011	0.0396578	0.133163	3.35781
	LOC375011	0.0568694	0.0679436	1.19473
282	MGC15619	0.568483	0.415103	0.730194	1.99019	2.16963	0.790487	4.30266	0	16.0781	0
	MGC15619	0.264969	1.19115	4.49544
	MGC15619	0.283857	0.211455	0.744934
201	KIAA1340	1.90247	2.25709	1.1864	0.960986	0.30215	0.223645	4.30266	0	16.0781	0
	KIAA1340	2.79409	1.72579	0.617658
	KIAA1340	2.30057	2.48209	1.0789
73	SGT2	0.903904	1.28932	1.42639	1.20128	0.195031	1.78757	4.30266	0	16.0781	0
	SGT2	0.816895	0.884662	1.08296
	SGT2	0.40457	0.442804	1.0945
434	PRG4	1.28744	1.02094	0.792996	0.911234	0.157344	0.977142	4.30266	0	16.0781	0
	PRG4	0.675055	0.735687	1.08982
	PRG4	1.5348	1.30594	0.850889
378	FANCD2	0.981005	0.698309	0.71183	0.898083	0.279276	0.632079	4.30266	0	16.0781	0
	FANCD2	0.589194	0.718342	1.2192
	FANCD2	0.878844	0.670756	0.763225
